# Supplementary material for: Integrated approaches to miRNAs target definition: time-series analysis in an osteosarcoma differentiative model
Source: BMC Med Genomics. 2015 Jun 30;8:34. doi: 10.1186/s12920-015-0106-0 (PMC4486310; doi:10.1186/s12920-015-0106-0)
Supplement: Additional file 1: Table S1. — Genes differentially expressed in Sa/CD99 vs. Saos-2 cells in at least one time point. [file 12920_2015_106_MOESM1_ESM.xls]

## Sheet: Table S1 - genes d.e.
	Supplementary Table S1
	Genes differentially expressed in SaOS/CD99 vs. SaOS-2 cells in at least one time point.
					day 0			day 7			day 14
	ID	Symbol	Description		logFC	adj.P.Val		logFC	adj.P.Val		logFC	adj.P.Val
	224918_x_at	MGST1	microsomal glutathione S-transferase 1		-3.11299	0.000349816		-4.45142	1.6273e-05		-4.547	1.59776e-05
	231736_x_at	MGST1	microsomal glutathione S-transferase 1		-2.72373	3.49424e-06		-4.00382	8.99155e-08		-4.30184	3.98547e-08
	208850_s_at	THY1	Thy-1 cell surface antigen		-3.12104	5.26991e-05		-3.55506	1.6273e-05		-4.07448	3.7068e-06
	1565162_s_at	MGST1	microsomal glutathione S-transferase 1		-2.22813	9.35505e-05		-3.72327	9.63418e-07		-3.78978	7.89746e-07
	211737_x_at	PTN	pleiotrophin		n.s.	n.s.		-2.8127	0.0400891		-3.46684	0.0178537
	201028_s_at	CD99	CD99 molecule		-4.59793	0.00027711		-4.17495	0.000313671		-3.23196	0.00234569
	216623_x_at	TOX3	TOX high mobility group box family member 3		-2.90384	0.000567001		-3.03001	0.000254189		-2.98496	0.000313152
	209687_at	CXCL12	chemokine (C-X-C motif) ligand 12		-1.12634	0.048348		-2.26956	0.000706502		-2.91064	0.000100457
	214774_x_at	TOX3	TOX high mobility group box family member 3		-2.4735	0.000360539		-2.53479	0.000185609		-2.89238	7.94004e-05
	213869_x_at	THY1	Thy-1 cell surface antigen		-1.84115	0.00321631		-3.43508	1.6273e-05		-2.84447	7.94004e-05
	204359_at	FLRT2	fibronectin leucine rich transmembrane protein 2		-2.31263	0.00145023		-2.59174	0.000324888		-2.81606	0.000191605
	203322_at	ADNP2	ADNP homeobox 2		-2.72806	0.000422641		-2.77759	0.000239312		-2.79613	0.000235509
	200736_s_at	GPX1	glutathione peroxidase 1		-2.26197	0.00514929		-2.14325	0.00423037		-2.78873	0.0007542
	218002_s_at	CXCL14	chemokine (C-X-C motif) ligand 14		n.s.	n.s.		n.s.	n.s.		-2.72409	0.023206
	218901_at	PLSCR4	phospholipid scramblase 4		-1.34341	0.00537361		-2.76905	1.6273e-05		-2.69533	1.97982e-05
	222484_s_at	CXCL14	chemokine (C-X-C motif) ligand 14		-1.52741	0.0308195		-1.60308	0.0212217		-2.67544	0.00106784
	209466_x_at	PTN	pleiotrophin		n.s.	n.s.		n.s.	n.s.		-2.6228	0.0325524
	203321_s_at	ADNP2	ADNP homeobox 2		-3.47219	3.49424e-06		-2.6987	1.6273e-05		-2.60269	2.42019e-05
	208851_s_at	THY1	Thy-1 cell surface antigen		-1.7961	0.000674196		-2.61743	2.00434e-05		-2.55122	2.98282e-05
	219700_at	PLXDC1	plexin domain containing 1		n.s.	n.s.		-2.02409	0.00535658		-2.42897	0.0016701
	212192_at	KCTD12	potassium channel tetramerisation domain containing 12		n.s.	n.s.		-1.62633	0.0258236		-2.40258	0.00317005
	209465_x_at	PTN	pleiotrophin		n.s.	n.s.		-2.28091	0.0291453		-2.3853	0.0274893
	231666_at	PAX3	paired box 3		-1.83118	0.00422313		-2.21761	0.000614086		-2.36861	0.000413864
	39729_at	PRDX2	peroxiredoxin 2		n.s.	n.s.		n.s.	n.s.		-2.3437	0.0221627
	204466_s_at	SNCA	synuclein, alpha (non A4 component of amyloid precursor)		-2.04575	0.000193333		-2.47269	2.00434e-05		-2.338	3.55659e-05
	225165_at	PPP1R1B	protein phosphatase 1, regulatory (inhibitor) subunit 1B		-1.67019	0.0260922		-1.8968	0.0124934		-2.29635	0.00427112
	229731_at	FOXS1	forkhead box S1		n.s.	n.s.		n.s.	n.s.		-2.17748	0.0127024
	233092_s_at	LOC100271840	hypothetical LOC100271840		-2.44656	0.0193908		-2.52654	0.0149911		-2.14866	0.03502
	228260_at	ELAVL2	ELAV (embryonic lethal, abnormal vision, Drosophila)-like 2 (Hu antigen B)		-2.21628	0.000349816		-2.7901	2.73235e-05		-2.10626	0.000317593
	215108_x_at	TOX3	TOX high mobility group box family member 3		n.s.	n.s.		-1.9054	0.046354		-2.10572	0.0352106
	226817_at	DSC2	desmocollin 2		-1.71557	0.0169622		-2.12786	0.00423037		-2.10359	0.00479552
	228245_s_at	LOC728715	NA		n.s.	n.s.		-1.73235	0.028714		-2.10212	0.0134082
	223278_at	GJB2	gap junction protein, beta 2, 26kDa		-1.27422	0.00547693		-1.94443	0.000152932		-2.09735	8.91291e-05
	203910_at	ARHGAP29	Rho GTPase activating protein 29		n.s.	n.s.		-2.46549	0.00581813		-2.0791	0.0165723
	228640_at	PCDH7	protocadherin 7		n.s.	n.s.		-1.75554	0.0463465		-2.06876	0.0263967
	236088_at	NTNG1	netrin G1		-1.67119	0.00139638		-2.12344	0.000121415		-2.05946	0.000157653
	208978_at	CRIP2	cysteine-rich protein 2		-1.40463	0.0157193		-1.74252	0.0040395		-2.00934	0.00153335
	203037_s_at	MTSS1	metastasis suppressor 1		n.s.	n.s.		n.s.	n.s.		-2.00122	0.0432318
	219213_at	JAM2	junctional adhesion molecule 2		-2.84106	7.74067e-05		-2.58659	7.61667e-05		-1.97426	0.000732738
	228407_at	SCUBE3	signal peptide, CUB domain, EGF-like 3		n.s.	n.s.		-1.40286	0.0313085		-1.96481	0.0060386
	214081_at	PLXDC1	plexin domain containing 1		n.s.	n.s.		-1.43817	0.000144681		-1.93289	1.88473e-05
	236361_at	GALNTL2	UDP-N-acetyl-alpha-D-galactosamine:polypeptide N-acetylgalactosaminyltransferase-like 2		n.s.	n.s.		-1.9785	0.0055562		-1.92964	0.00693309
	213436_at	CNR1	cannabinoid receptor 1 (brain)		-1.72888	0.0401142		-2.59228	0.00423037		-1.91875	0.0242344
	209470_s_at	GPM6A	glycoprotein M6A		n.s.	n.s.		-1.60612	0.0264173		-1.91846	0.0130325
	207714_s_at	SERPINH1	serpin peptidase inhibitor, clade H (heat shock protein 47), member 1, (collagen binding protein 1)		n.s.	n.s.		-1.24948	0.0070423		-1.81971	0.000606677
	205266_at	LIF	leukemia inhibitory factor (cholinergic differentiation factor)		n.s.	n.s.		n.s.	n.s.		-1.79273	0.0128317
	228501_at	GALNTL2	UDP-N-acetyl-alpha-D-galactosamine:polypeptide N-acetylgalactosaminyltransferase-like 2		-0.898478	0.0121474		-1.77611	7.61667e-05		-1.78502	8.06795e-05
	229302_at	TMEM178	transmembrane protein 178		n.s.	n.s.		n.s.	n.s.		-1.78051	0.0462399
	202668_at	EFNB2	ephrin-B2		n.s.	n.s.		n.s.	n.s.		-1.71483	0.0359382
	235333_at	B4GALT6	UDP-Gal:betaGlcNAc beta 1,4- galactosyltransferase, polypeptide 6		-1.13421	0.0482415		-1.50532	0.0107332		-1.69054	0.00582818
	216604_s_at	SLC7A8	solute carrier family 7 (amino acid transporter, L-type), member 8		n.s.	n.s.		-0.952044	0.0280641		-1.68191	0.00106784
	227204_at	PARD6G	par-6 partitioning defective 6 homolog gamma (C. elegans)		-1.27136	0.00590157		-0.997503	0.0153875		-1.64324	0.000732738
	212188_at	KCTD12	potassium channel tetramerisation domain containing 12		n.s.	n.s.		n.s.	n.s.		-1.61358	0.0135193
	230252_at	LPAR5	lysophosphatidic acid receptor 5		n.s.	n.s.		n.s.	n.s.		-1.60645	0.0381665
	203440_at	CDH2	cadherin 2, type 1, N-cadherin (neuronal)		n.s.	n.s.		n.s.	n.s.		-1.52578	0.031115
	218831_s_at	FCGRT	Fc fragment of IgG, receptor, transporter, alpha		n.s.	n.s.		n.s.	n.s.		-1.51395	0.0325524
	203666_at	CXCL12	chemokine (C-X-C motif) ligand 12		n.s.	n.s.		-1.08599	0.00759662		-1.51366	0.000918481
	232176_at	SLITRK6	SLIT and NTRK-like family, member 6		-0.954287	0.0111913		-2.08841	2.73235e-05		-1.49149	0.00046779
	204751_x_at	DSC2	desmocollin 2		n.s.	n.s.		-1.59535	0.00321585		-1.48244	0.00461571
	224414_s_at	CARD6	caspase recruitment domain family, member 6		n.s.	n.s.		-1.09705	0.0462634		-1.47998	0.013613
	203417_at	MFAP2	microfibrillar-associated protein 2		n.s.	n.s.		-0.96414	0.0407325		-1.4588	0.00556141
	226869_at	MEGF6	multiple EGF-like-domains 6		n.s.	n.s.		n.s.	n.s.		-1.41002	0.0325524
	228018_at	NKAIN4	Na+/K+ transporting ATPase interacting 4		n.s.	n.s.		n.s.	n.s.		-1.40747	0.00127165
	209663_s_at	ITGA7	integrin, alpha 7		n.s.	n.s.		-1.42554	0.0333702		-1.40073	0.0420737
	240317_at	PCDHB4	protocadherin beta 4		-1.31237	0.0234218		n.s.	n.s.		-1.39716	0.0165723
	216603_at	SLC7A8	solute carrier family 7 (amino acid transporter, L-type), member 8		n.s.	n.s.		-0.976008	0.0168435		-1.38027	0.00234569
	206741_at	C3orf32	chromosome 3 open reading frame 32		n.s.	n.s.		-2.08118	0.00356038		-1.37247	0.0345609
	206233_at	B4GALT6	UDP-Gal:betaGlcNAc beta 1,4- galactosyltransferase, polypeptide 6		n.s.	n.s.		-1.72033	0.00476198		-1.36704	0.0194654
	201724_s_at	GALNT1	UDP-N-acetyl-alpha-D-galactosamine:polypeptide N-acetylgalactosaminyltransferase 1 (GalNAc-T1)		-1.10072	0.00687875		-1.24873	0.00237197		-1.32988	0.00130008
	205792_at	WISP2	WNT1 inducible signaling pathway protein 2		n.s.	n.s.		n.s.	n.s.		-1.31084	0.0207738
	1568618_a_at	GALNT1	UDP-N-acetyl-alpha-D-galactosamine:polypeptide N-acetylgalactosaminyltransferase 1 (GalNAc-T1)		-1.12447	0.00953989		-0.781112	0.0411214		-1.30275	0.00308554
	214059_at	IFI44	interferon-induced protein 44		n.s.	n.s.		n.s.	n.s.		-1.30075	0.0163875
	232481_s_at	SLITRK6	SLIT and NTRK-like family, member 6		-0.999182	0.0154895		-2.32571	2.73235e-05		-1.29452	0.00308554
	217901_at	DSG2	desmoglein 2		-1.27994	0.0198757		-1.33713	0.0144972		-1.27611	0.02011
	227209_at	CNTN1	contactin 1		n.s.	n.s.		-1.18288	0.0411214		-1.26734	0.0352106
	225645_at	EHF	ets homologous factor		n.s.	n.s.		n.s.	n.s.		-1.246	0.039035
	211009_s_at	ZNF271	zinc finger protein 271		n.s.	n.s.		n.s.	n.s.		-1.24135	0.0244998
	204286_s_at	PMAIP1	phorbol-12-myristate-13-acetate-induced protein 1		n.s.	n.s.		-1.14507	0.0209945		-1.23276	0.0165723
	202638_s_at	ICAM1	intercellular adhesion molecule 1		n.s.	n.s.		n.s.	n.s.		-1.22762	0.00508174
	209784_s_at	JAG2	jagged 2		-1.19515	0.0215983		-1.19993	0.0183051		-1.22277	0.0193898
	229963_at	BEX5	brain expressed, X-linked 5		-1.88176	0.00289997		-1.04028	0.0408886		-1.21343	0.0241529
	201722_s_at	GALNT1	UDP-N-acetyl-alpha-D-galactosamine:polypeptide N-acetylgalactosaminyltransferase 1 (GalNAc-T1)		-1.03585	0.0123414		-1.2068	0.00412282		-1.18514	0.00466709
	235849_at	SCARA5	scavenger receptor class A, member 5 (putative)		n.s.	n.s.		n.s.	n.s.		-1.16557	0.0242344
	217478_s_at	HLA-DMA	major histocompatibility complex, class II, DM alpha		n.s.	n.s.		n.s.	n.s.		-1.15689	0.014813
	44790_s_at	C13orf18	chromosome 13 open reading frame 18		n.s.	n.s.		-0.93189	0.0428166		-1.14713	0.019473
	230130_at	SLIT2	slit homolog 2 (Drosophila)		n.s.	n.s.		n.s.	n.s.		-1.14439	0.049578
	32137_at	JAG2	jagged 2		-1.22128	0.014426		-1.1188	0.0183051		-1.12041	0.0207738
	209708_at	MOXD1	monooxygenase, DBH-like 1		n.s.	n.s.		-1.12696	0.0265114		-1.11719	0.0324961
	222891_s_at	BCL11A	B-cell CLL/lymphoma 11A (zinc finger protein)		n.s.	n.s.		n.s.	n.s.		-1.11708	0.000100457
	233857_s_at	ASB2	ankyrin repeat and SOCS box containing 2		n.s.	n.s.		-1.49874	0.00146897		-1.09922	0.0110824
	1569469_a_at	LHX8	LIM homeobox 8		n.s.	n.s.		n.s.	n.s.		-1.0917	0.019473
	213496_at	LPPR4	lipid phosphate phosphatase-related protein type 4		n.s.	n.s.		n.s.	n.s.		-1.08555	0.0406461
	226974_at	NEDD4L	neural precursor cell expressed, developmentally down-regulated 4-like		n.s.	n.s.		-0.946209	0.0288787		-1.06493	0.019473
	203962_s_at	NEBL	nebulette		n.s.	n.s.		n.s.	n.s.		-1.05813	0.00308554
	218738_s_at	RNF138	ring finger protein 138		-0.71567	0.0344132		-0.774989	0.020543		-1.05703	0.00396099
	223071_at	IER3IP1	immediate early response 3 interacting protein 1		n.s.	n.s.		-1.06464	0.0104521		-1.04795	0.0129368
	201723_s_at	GALNT1	UDP-N-acetyl-alpha-D-galactosamine:polypeptide N-acetylgalactosaminyltransferase 1 (GalNAc-T1)		-1.08568	0.0024149		-0.843518	0.00737755		-1.04186	0.00205554
	218247_s_at	MEX3C	mex-3 homolog C (C. elegans)		n.s.	n.s.		-0.920417	0.0183051		-1.03833	0.0120426
	227180_at	ELOVL7	ELOVL family member 7, elongation of long chain fatty acids (yeast)		n.s.	n.s.		-1.50612	0.00306754		-1.03737	0.023206
	203394_s_at	HES1	hairy and enhancer of split 1, (Drosophila)		-1.24961	0.0110629		-1.39448	0.00425314		-1.03577	0.0242344
	238007_at	ZNF271	zinc finger protein 271		n.s.	n.s.		n.s.	n.s.		-1.03486	0.039035
	209683_at	FAM49A	family with sequence similarity 49, member A		-0.708218	0.0265235		-1.10008	0.00223125		-1.02814	0.00308554
	228017_s_at	NKAIN4	Na+/K+ transporting ATPase interacting 4		n.s.	n.s.		n.s.	n.s.		-1.00805	0.00295179
	212445_s_at	NEDD4L	neural precursor cell expressed, developmentally down-regulated 4-like		-0.707607	0.0145501		-1.00966	0.00151913		-0.999205	0.00153335
	206926_s_at	IL11	interleukin 11		n.s.	n.s.		n.s.	n.s.		-0.996836	0.0263967
	219237_s_at	DNAJB14	DnaJ (Hsp40) homolog, subfamily B, member 14		n.s.	n.s.		n.s.	n.s.		-0.994696	0.0207738
	227733_at	TMEM63C	transmembrane protein 63C		n.s.	n.s.		n.s.	n.s.		-0.994658	0.0163875
	203247_s_at	ZNF24	zinc finger protein 24		-0.703889	0.0118393		-0.891824	0.0026069		-0.993916	0.00106784
	213348_at	CDKN1C	cyclin-dependent kinase inhibitor 1C (p57, Kip2)		-0.931323	0.0208612		-0.899917	0.0210597		-0.99072	0.0149892
	221728_x_at	XIST	X (inactive)-specific transcript (non-protein coding)		-1.02132	0.0241579		n.s.	n.s.		-0.979992	0.0285942
	225021_at	ZNF532	zinc finger protein 532		n.s.	n.s.		n.s.	n.s.		-0.962635	0.0285942
	214933_at	CACNA1A	calcium channel, voltage-dependent, P/Q type, alpha 1A subunit		n.s.	n.s.		n.s.	n.s.		-0.950996	0.0216802
	218171_at	VPS4B	vacuolar protein sorting 4 homolog B (S. cerevisiae)		n.s.	n.s.		-0.818662	0.0237693		-0.946282	0.0135193
	234977_at	ZADH2	zinc binding alcohol dehydrogenase domain containing 2		n.s.	n.s.		n.s.	n.s.		-0.94529	0.0060386
	1553105_s_at	DSG2	desmoglein 2		-1.53379	0.000215559		-1.378	0.000255406		-0.930265	0.00461571
	214723_x_at	ANKRD36	ankyrin repeat domain 36		n.s.	n.s.		n.s.	n.s.		-0.927905	0.0404836
	214254_at	MAGEA4	melanoma antigen family A, 4		n.s.	n.s.		-0.658216	0.0402219		-0.923362	0.00938704
	223422_s_at	ARHGAP24	Rho GTPase activating protein 24		-1.42789	0.00161574		-1.2651	0.00285599		-0.920819	0.0166506
	225953_at	RPRD1A	regulation of nuclear pre-mRNA domain containing 1A		-0.692292	0.0193908		-0.926716	0.00356038		-0.917248	0.00364295
	229691_at	ZBTB42	zinc finger and BTB domain containing 42		n.s.	n.s.		n.s.	n.s.		-0.908566	0.0495988
	225178_at	TTC14	tetratricopeptide repeat domain 14		n.s.	n.s.		n.s.	n.s.		-0.891881	0.0165723
	225297_at	HAUS1	HAUS augmin-like complex, subunit 1		n.s.	n.s.		-0.850614	0.0400891		-0.888188	0.0389783
	223180_s_at	TIMM21	translocase of inner mitochondrial membrane 21 homolog (yeast)		-0.771285	0.0123414		-0.818042	0.00731517		-0.887684	0.00461571
	229422_at	NRD1	nardilysin (N-arginine dibasic convertase)		n.s.	n.s.		n.s.	n.s.		-0.886129	0.030071
	1562051_at	LOC284757	hypothetical protein LOC284757		n.s.	n.s.		n.s.	n.s.		-0.883359	0.0136053
	223434_at	GBP3	guanylate binding protein 3		n.s.	n.s.		n.s.	n.s.		-0.875333	0.0459008
	203080_s_at	BAZ2B	bromodomain adjacent to zinc finger domain, 2B		n.s.	n.s.		n.s.	n.s.		-0.872599	0.0325524
	226406_at	C18orf25	chromosome 18 open reading frame 25		n.s.	n.s.		-0.718223	0.0266513		-0.868448	0.0128317
	211783_s_at	MTA1	metastasis associated 1		-0.944808	0.00868853		-0.854538	0.0114046		-0.862095	0.0128317
	236846_at	LOC284757	hypothetical protein LOC284757		n.s.	n.s.		n.s.	n.s.		-0.861581	0.0320792
	229582_at	INO80C	INO80 complex subunit C		-0.665709	0.0184528		n.s.	n.s.		-0.861289	0.00391786
	220617_s_at	ZNF532	zinc finger protein 532		-0.760242	0.00865965		-0.721105	0.00874657		-0.857657	0.00308554
	208092_s_at	FAM49A	family with sequence similarity 49, member A		n.s.	n.s.		-0.785609	0.0344281		-0.856467	0.0271188
	203441_s_at	CDH2	cadherin 2, type 1, N-cadherin (neuronal)		n.s.	n.s.		-1.00536	0.0152457		-0.855943	0.0352106
	221899_at	N4BP2L2	NEDD4 binding protein 2-like 2		-1.05492	0.0156564		n.s.	n.s.		-0.84256	0.0426461
	237741_at	SLC25A36	solute carrier family 25, member 36		-0.702922	0.042289		n.s.	n.s.		-0.841533	0.0176183
	227978_s_at	ZADH2	zinc binding alcohol dehydrogenase domain containing 2		-0.829942	0.0349775		-0.953342	0.0164609		-0.838924	0.0325524
	230427_s_at	BAG5	BCL2-associated athanogene 5		-0.773471	0.01859		-0.845707	0.0104873		-0.818264	0.0137202
	202543_s_at	GMFB	glia maturation factor, beta		n.s.	n.s.		n.s.	n.s.		-0.81727	0.0456649
	203075_at	SMAD2	SMAD family member 2		-0.651215	0.0125592		-0.785413	0.00367794		-0.816483	0.00297076
	226663_at	ANKRD10	ankyrin repeat domain 10		n.s.	n.s.		n.s.	n.s.		-0.813245	0.00244619
	226563_at	SMAD2	SMAD family member 2		-0.767794	0.0184528		-0.904392	0.00679917		-0.812341	0.0136053
	203961_at	NEBL	nebulette		n.s.	n.s.		n.s.	n.s.		-0.812297	0.0263967
	208937_s_at	ID1	inhibitor of DNA binding 1, dominant negative helix-loop-helix protein		n.s.	n.s.		n.s.	n.s.		-0.809066	0.0408617
	228450_at	PLEKHA7	pleckstrin homology domain containing, family A member 7		n.s.	n.s.		n.s.	n.s.		-0.806014	0.0242344
	223155_at	HDHD2	haloacid dehalogenase-like hydrolase domain containing 2		n.s.	n.s.		-0.661008	0.0313338		-0.800821	0.0144038
	204297_at	PIK3C3	phosphoinositide-3-kinase, class 3		n.s.	n.s.		-0.967068	0.00105288		-0.798332	0.00384742
	210018_x_at	MALT1	mucosa associated lymphoid tissue lymphoma translocation gene 1		-0.656493	0.0361989		-1.03777	0.00320684		-0.795653	0.0144038
	215390_at	NA	NA		n.s.	n.s.		n.s.	n.s.		-0.793824	0.0128317
	203077_s_at	SMAD2	SMAD family member 2		n.s.	n.s.		-0.959845	0.016229		-0.792591	0.0432318
	226325_at	ADSSL1	adenylosuccinate synthase like 1		-0.778882	0.00547693		-0.76171	0.0041703		-0.792266	0.0032414
	205609_at	ANGPT1	angiopoietin 1		n.s.	n.s.		n.s.	n.s.		-0.789714	0.00549693
	224957_at	C18orf32	chromosome 18 open reading frame 32		-0.660381	0.00547693		-0.680202	0.00335747		-0.789549	0.00106784
	229442_at	C18orf54	chromosome 18 open reading frame 54		n.s.	n.s.		-1.00816	0.0116227		-0.787751	0.0418517
	218208_at	PQLC1	PQ loop repeat containing 1		n.s.	n.s.		n.s.	n.s.		-0.785225	0.0108485
	227059_at	GPC6	glypican 6		n.s.	n.s.		-0.734461	0.0156485		-0.785153	0.0128317
	210676_x_at	RGPD5	RANBP2-like and GRIP domain containing 5		n.s.	n.s.		n.s.	n.s.		-0.784922	0.0207738
	227049_at	ZADH2	zinc binding alcohol dehydrogenase domain containing 2		-0.63361	0.0498057		-0.673649	0.0316848		-0.782945	0.0179674
	230438_at	TBX15	T-box 15		-0.943613	0.00677453		-1.08821	0.00202676		-0.780809	0.0144038
	225508_at	KIAA1468	KIAA1468		-0.731231	0.0172826		-0.790376	0.0104396		-0.777733	0.0128317
	204379_s_at	FGFR3	fibroblast growth factor receptor 3		n.s.	n.s.		n.s.	n.s.		-0.770397	0.0207738
	201792_at	AEBP1	AE binding protein 1		n.s.	n.s.		n.s.	n.s.		-0.770092	0.0135193
	232069_at	KIF26A	kinesin family member 26A		-0.836832	0.0322751		n.s.	n.s.		-0.769275	0.0465531
	212448_at	NEDD4L	neural precursor cell expressed, developmentally down-regulated 4-like		n.s.	n.s.		-0.77659	0.0231751		-0.766878	0.0276634
	207163_s_at	AKT1	v-akt murine thymoma viral oncogene homolog 1		-0.883639	0.00687875		-0.848931	0.00576694		-0.759194	0.0128317
	212055_at	TPGS2	tubulin polyglutamylase complex subunit 2		-0.724314	0.00547693		n.s.	n.s.		-0.754669	0.00295179
	230375_at	SFRS18	splicing factor, arginine/serine-rich 18		n.s.	n.s.		n.s.	n.s.		-0.754317	0.0116795
	243624_at	PIAS2	protein inhibitor of activated STAT, 2		n.s.	n.s.		-0.788634	0.0209945		-0.751298	0.0305312
	210972_x_at	TCA	T-cell antigen receptor-alpha (TCRA)		n.s.	n.s.		n.s.	n.s.		-0.750699	0.0133197
	1554638_at	ZFYVE16	zinc finger, FYVE domain containing 16		n.s.	n.s.		n.s.	n.s.		-0.746896	0.039035
	222921_s_at	HEY2	hairy/enhancer-of-split related with YRPW motif 2		-1.02296	0.0074101		n.s.	n.s.		-0.74384	0.0307882
	213617_s_at	TPGS2	tubulin polyglutamylase complex subunit 2		-0.710516	0.0111913		-0.773139	0.00538083		-0.739038	0.00767673
	239482_x_at	ZNF708	zinc finger protein 708		n.s.	n.s.		-0.910916	0.0114046		-0.739007	0.0346821
	244476_at	NA	NA		n.s.	n.s.		n.s.	n.s.		-0.716804	0.00815788
	1555202_a_at	RPRD1A	regulation of nuclear pre-mRNA domain containing 1A		n.s.	n.s.		-0.753442	0.00635124		-0.712204	0.0103049
	232720_at	LINGO2	leucine rich repeat and Ig domain containing 2		-1.15406	0.00161574		-0.978241	0.00356038		-0.711819	0.0207738
	230272_at	LOC645323	hypothetical LOC645323		n.s.	n.s.		n.s.	n.s.		-0.706185	0.0357693
	1554867_a_at	PRR16	proline rich 16		n.s.	n.s.		-0.769565	0.0119406		-0.703825	0.0207738
	217752_s_at	CNDP2	CNDP dipeptidase 2 (metallopeptidase M20 family)		-0.659557	0.0193908		n.s.	n.s.		-0.699719	0.0142493
	223181_at	TIMM21	translocase of inner mitochondrial membrane 21 homolog (yeast)		-0.671694	0.0128802		-0.855026	0.00313479		-0.696617	0.0107025
	238700_at	PIAS2	protein inhibitor of activated STAT, 2		-0.694223	0.0498057		n.s.	n.s.		-0.695867	0.0478842
	235065_at	FAM59A	family with sequence similarity 59, member A		n.s.	n.s.		n.s.	n.s.		-0.695806	0.0130325
	207305_s_at	TRAPPC8	trafficking protein particle complex 8		-0.653433	0.0120991		-1.00304	0.00053521		-0.694535	0.00725817
	205345_at	BARD1	BRCA1 associated RING domain 1		n.s.	n.s.		-0.726262	0.00910577		-0.694092	0.0130325
	214453_s_at	IFI44	interferon-induced protein 44		n.s.	n.s.		n.s.	n.s.		-0.69396	0.0459054
	204662_at	CP110	CP110 protein		n.s.	n.s.		n.s.	n.s.		-0.69301	0.0408617
	202637_s_at	ICAM1	intercellular adhesion molecule 1		n.s.	n.s.		n.s.	n.s.		-0.679952	0.0219084
	205444_at	ATP2A1	ATPase, Ca++ transporting, cardiac muscle, fast twitch 1		-0.904766	0.00457321		n.s.	n.s.		-0.672311	0.0169884
	212385_at	TCF4	transcription factor 4		-0.734436	0.0215983		-0.719243	0.020543		-0.672098	0.0325524
	203753_at	TCF4	transcription factor 4		-0.841071	0.0172826		-0.68546	0.0366956		-0.671902	0.047458
	216442_x_at	FN1	fibronectin 1		n.s.	n.s.		n.s.	n.s.		-0.668524	0.0352106
	204254_s_at	VDR	vitamin D (1,25- dihydroxyvitamin D3) receptor		n.s.	n.s.		n.s.	n.s.		-0.666609	0.0352106
	210017_at	MALT1	mucosa associated lymphoid tissue lymphoma translocation gene 1		n.s.	n.s.		-1.02641	0.00367794		-0.664275	0.039035
	224629_at	LMAN1	lectin, mannose-binding, 1		n.s.	n.s.		-0.73303	0.0133079		-0.660069	0.0242344
	203293_s_at	LMAN1	lectin, mannose-binding, 1		-0.685413	0.0128802		-0.753791	0.00650293		-0.660064	0.014813
	223542_at	ANKRD32	ankyrin repeat domain 32		n.s.	n.s.		n.s.	n.s.		-0.658699	0.0448771
	228087_at	CCDC126	coiled-coil domain containing 126		n.s.	n.s.		n.s.	n.s.		-0.655044	0.0325524
	218209_s_at	RPRD1A	regulation of nuclear pre-mRNA domain containing 1A		n.s.	n.s.		-0.719625	0.0280641		-0.65488	0.0495988
	226252_at	NA	NA		n.s.	n.s.		n.s.	n.s.		-0.649599	0.0271188
	235716_at	NA	NA		-0.815352	0.00762547		n.s.	n.s.		-0.649436	0.0207738
	219480_at	SNAI1	snail homolog 1 (Drosophila)		-0.635798	0.0269191		n.s.	n.s.		-0.64929	0.0242344
	202985_s_at	BAG5	BCL2-associated athanogene 5		-0.641535	0.00865965		-0.726025	0.00335747		-0.6438	0.0065418
	211959_at	IGFBP5	insulin-like growth factor binding protein 5		-0.716354	0.0123414		n.s.	n.s.		-0.643113	0.0196408
	223730_at	GPC6	glypican 6		n.s.	n.s.		-0.61601	0.0361587		-0.633415	0.0372331
	208705_s_at	EIF5	eukaryotic translation initiation factor 5		-0.597165	0.042289		-0.780967	0.0104396		-0.631565	0.0324961
	204307_at	TECPR2	tectonin beta-propeller repeat containing 2		n.s.	n.s.		n.s.	n.s.		-0.628386	0.0346821
	208190_s_at	LSR	lipolysis stimulated lipoprotein receptor		n.s.	n.s.		n.s.	n.s.		-0.627857	0.0496928
	203076_s_at	SMAD2	SMAD family member 2		-0.669157	0.0167355		-0.823114	0.00425581		-0.626792	0.0218364
	212386_at	TCF4	transcription factor 4		-0.710021	0.0184528		-0.705971	0.0170362		-0.626272	0.0325524
	227545_at	BARD1	BRCA1 associated RING domain 1		n.s.	n.s.		-0.680641	0.0140031		-0.619759	0.0242344
	228748_at	CD59	CD59 molecule, complement regulatory protein		n.s.	n.s.		n.s.	n.s.		-0.613932	0.0331278
	229004_at	ADAMTS15	ADAM metallopeptidase with thrombospondin type 1 motif, 15		-0.627362	0.0322751		n.s.	n.s.		-0.610049	0.0357693
	226043_at	GPSM1	G-protein signaling modulator 1		n.s.	n.s.		n.s.	n.s.		-0.608997	0.0325524
	202527_s_at	SMAD4	SMAD family member 4		-0.66709	0.0177669		-0.854454	0.00398099		-0.605093	0.0272217
	202003_s_at	ACAA2	acetyl-CoA acyltransferase 2		-0.674457	0.0193908		n.s.	n.s.		-0.604953	0.0325524
	200629_at	WARS	tryptophanyl-tRNA synthetase		n.s.	n.s.		n.s.	n.s.		-0.592345	0.0435462
	205741_s_at	DTNA	dystrobrevin, alpha		-0.782299	0.0074101		n.s.	n.s.		-0.588129	0.0253289
	212800_at	STX6	syntaxin 6		n.s.	n.s.		n.s.	n.s.		0.591381	0.0434077
	202894_at	EPHB4	EPH receptor B4		n.s.	n.s.		n.s.	n.s.		0.607287	0.0221627
	223201_s_at	TMEM164	transmembrane protein 164		n.s.	n.s.		0.752546	0.00930227		0.619048	0.0263967
	215346_at	CD40	CD40 molecule, TNF receptor superfamily member 5		n.s.	n.s.		n.s.	n.s.		0.620638	0.039035
	212668_at	SMURF1	SMAD specific E3 ubiquitin protein ligase 1		n.s.	n.s.		n.s.	n.s.		0.620884	0.0357693
	226064_s_at	DGAT2	diacylglycerol O-acyltransferase 2		n.s.	n.s.		0.676714	0.0104396		0.63595	0.0151886
	223302_s_at	ZNF655	zinc finger protein 655		n.s.	n.s.		0.5959	0.030427		0.638939	0.0253289
	1561029_at	NA	NA		n.s.	n.s.		n.s.	n.s.		0.649501	0.0179674
	241394_at	LOC284120	NA		n.s.	n.s.		n.s.	n.s.		0.723101	0.0495988
	201461_s_at	MAPKAPK2	mitogen-activated protein kinase-activated protein kinase 2		n.s.	n.s.		n.s.	n.s.		0.729917	0.047458
	235736_at	LOC100287482	hypothetical protein LOC100287482		n.s.	n.s.		0.871743	0.0127711		0.729948	0.0325524
	226434_at	C7orf47	chromosome 7 open reading frame 47		n.s.	n.s.		0.824645	0.0055562		0.736216	0.0128317
	203333_at	KIFAP3	kinesin-associated protein 3		n.s.	n.s.		n.s.	n.s.		0.744453	0.00549693
	205691_at	SYNGR3	synaptogyrin 3		n.s.	n.s.		n.s.	n.s.		0.749126	0.0404321
	228110_x_at	RABGEF1	RAB guanine nucleotide exchange factor (GEF) 1		n.s.	n.s.		n.s.	n.s.		0.754098	0.0387213
	242981_at	NA	NA		n.s.	n.s.		n.s.	n.s.		0.757633	0.00646386
	205153_s_at	CD40	CD40 molecule, TNF receptor superfamily member 5		0.763685	0.0483262		n.s.	n.s.		0.763273	0.046428
	238065_at	TPM3	tropomyosin 3		n.s.	n.s.		n.s.	n.s.		0.773681	0.0173189
	208025_s_at	HMGA2	high mobility group AT-hook 2		n.s.	n.s.		n.s.	n.s.		0.835106	0.021167
	235256_s_at	GALM	galactose mutarotase (aldose 1-epimerase)		n.s.	n.s.		0.690668	0.028714		0.881155	0.0105247
	202625_at	LYN	v-yes-1 Yamaguchi sarcoma viral related oncogene homolog		n.s.	n.s.		n.s.	n.s.		0.967663	0.0382614
	206707_x_at	FAM65B	family with sequence similarity 65, member B		0.599962	0.0327911		0.903342	0.00356038		1.03833	0.00127165
	210445_at	FABP6	fatty acid binding protein 6, ileal		n.s.	n.s.		1.64372	0.000351096		1.10088	0.0065418
	243806_at	NA	NA		n.s.	n.s.		0.941701	0.0498438		1.14072	0.025436
	208056_s_at	CBFA2T3	core-binding factor, runt domain, alpha subunit 2; translocated to, 3		n.s.	n.s.		n.s.	n.s.		1.16388	0.0151886
	209829_at	FAM65B	family with sequence similarity 65, member B		1.05835	0.0193908		n.s.	n.s.		1.21935	0.00938094
	210683_at	NRTN	neurturin		1.00155	0.0074101		1.25555	0.00121399		1.26774	0.00106784
	229585_at	ADAMTSL1	ADAMTS-like 1		n.s.	n.s.		1.05219	0.04923		1.30941	0.0222374
	232252_at	DUSP27	dual specificity phosphatase 27 (putative)		n.s.	n.s.		1.66816	0.00356038		1.68139	0.00317005
	205242_at	CXCL13	chemokine (C-X-C motif) ligand 13		-2.44072	4.42577e-05		-1.25069	0.00335747		n.s.	n.s.
	233090_at	NA	NA		-1.71861	0.0260922		n.s.	n.s.		n.s.	n.s.
	221731_x_at	VCAN	versican		-1.69013	0.0482415		n.s.	n.s.		n.s.	n.s.
	238133_at	NA	NA		-1.66271	0.00457321		-2.20471	0.000324888		n.s.	n.s.
	209469_at	GPM6A	glycoprotein M6A		-1.49166	0.044932		-1.7454	0.0183051		n.s.	n.s.
	239091_at	NA	NA		-1.48781	0.00579002		n.s.	n.s.		n.s.	n.s.
	204620_s_at	VCAN	versican		-1.4659	0.0482415		n.s.	n.s.		n.s.	n.s.
	231980_at	DOK6	docking protein 6		-1.45565	0.0392159		-1.67196	0.0181523		n.s.	n.s.
	234032_at	NA	NA		-1.4276	0.00843442		n.s.	n.s.		n.s.	n.s.
	228821_at	ST6GAL2	ST6 beta-galactosamide alpha-2,6-sialyltranferase 2		-1.39918	0.0260922		n.s.	n.s.		n.s.	n.s.
	204712_at	WIF1	WNT inhibitory factor 1		-1.39771	0.0108194		n.s.	n.s.		n.s.	n.s.
	229125_at	KANK4	KN motif and ankyrin repeat domains 4		-1.39666	0.0305172		n.s.	n.s.		n.s.	n.s.
	226865_at	LOC100509635	hypothetical LOC100509635		-1.35486	0.0254442		n.s.	n.s.		n.s.	n.s.
	1557718_at	PPP2R5C	protein phosphatase 2, regulatory subunit B', gamma		-1.3405	0.0111913		n.s.	n.s.		n.s.	n.s.
	233300_at	NA	NA		-1.34001	0.0384114		n.s.	n.s.		n.s.	n.s.
	230332_at	ZCCHC7	zinc finger, CCHC domain containing 7		-1.31062	0.0111913		n.s.	n.s.		n.s.	n.s.
	236924_at	NA	NA		-1.30627	0.0472777		n.s.	n.s.		n.s.	n.s.
	238455_at	PLXDC2	Plexin Domain Containing 2		-1.305	0.0074101		n.s.	n.s.		n.s.	n.s.
	202202_s_at	LAMA4	laminin, alpha 4		-1.25188	0.00865965		n.s.	n.s.		n.s.	n.s.
	244579_at	NA	NA		-1.22645	0.0468659		n.s.	n.s.		n.s.	n.s.
	204990_s_at	ITGB4	integrin, beta 4		-1.16753	0.0361211		n.s.	n.s.		n.s.	n.s.
	242301_at	CBLN2	cerebellin 2 precursor		-1.16635	0.0482415		n.s.	n.s.		n.s.	n.s.
	211905_s_at	ITGB4	integrin, beta 4		-1.15151	0.0498057		-1.09935	0.0483696		n.s.	n.s.
	1553126_a_at	SLC39A12	solute carrier family 39 (zinc transporter), member 12		-1.15086	0.0303479		n.s.	n.s.		n.s.	n.s.
	218162_at	OLFML3	olfactomedin-like 3		-1.14517	0.0468659		n.s.	n.s.		n.s.	n.s.
	226587_at	SNRPN	small nuclear ribonucleoprotein polypeptide N		-1.14445	0.00145023		n.s.	n.s.		n.s.	n.s.
	238563_at	NA	NA		-1.13099	0.00300203		n.s.	n.s.		n.s.	n.s.
	225667_s_at	FAM84A	family with sequence similarity 84, member A		-1.12967	0.0320684		n.s.	n.s.		n.s.	n.s.
	243184_at	NA	NA		-1.12573	0.0074101		n.s.	n.s.		n.s.	n.s.
	227276_at	PLXDC2	plexin domain containing 2		-1.10774	0.0091798		n.s.	n.s.		n.s.	n.s.
	232453_at	NA	NA		-1.09681	0.0432429		n.s.	n.s.		n.s.	n.s.
	1555800_at	ZNF385B	zinc finger protein 385B		-1.07716	0.0024149		-0.587165	0.0387758		n.s.	n.s.
	235925_at	NA	NA		-1.06944	0.0344132		n.s.	n.s.		n.s.	n.s.
	232912_at	GPR180	G protein-coupled receptor 180		-1.06478	0.0468172		n.s.	n.s.		n.s.	n.s.
	242068_at	NA	NA		-1.05614	0.00796945		n.s.	n.s.		n.s.	n.s.
	239597_at	NA	NA		-1.05547	0.0179066		n.s.	n.s.		n.s.	n.s.
	236322_at	NA	NA		-1.04403	0.0224626		n.s.	n.s.		n.s.	n.s.
	227671_at	XIST	X (inactive)-specific transcript (non-protein coding)		-1.03363	0.00345416		-0.621069	0.0323908		n.s.	n.s.
	217482_at	NA	NA		-1.0244	0.0108647		n.s.	n.s.		n.s.	n.s.
	201487_at	CTSC	cathepsin C		-1.01854	0.00868853		n.s.	n.s.		n.s.	n.s.
	202984_s_at	BAG5	BCL2-associated athanogene 5		-1.01595	0.0123414		-0.764872	0.0378469		n.s.	n.s.
	242558_at	NA	NA		-1.01325	0.00607898		n.s.	n.s.		n.s.	n.s.
	219140_s_at	RBP4	retinol binding protein 4, plasma		-0.997278	0.0138079		n.s.	n.s.		n.s.	n.s.
	218723_s_at	RGCC	Regulator Of Cell Cycle		-0.994457	0.00396524		n.s.	n.s.		n.s.	n.s.
	1565703_at	SMAD4	SMAD family member 4		-0.994403	0.0241579		-1.0712	0.0149911		n.s.	n.s.
	220795_s_at	BEGAIN	brain-enriched guanylate kinase-associated homolog (rat)		-0.985633	0.0215983		-1.26793	0.00476198		n.s.	n.s.
	1555989_at	DAAM1	NA		-0.967638	0.0413328		-0.972227	0.0336362		n.s.	n.s.
	226709_at	ROBO2	roundabout, axon guidance receptor, homolog 2 (Drosophila)		-0.961483	0.0364203		n.s.	n.s.		n.s.	n.s.
	233369_at	NA	NA		-0.95124	0.0290481		n.s.	n.s.		n.s.	n.s.
	1557924_s_at	ALPL	alkaline phosphatase, liver/bone/kidney		-0.934497	0.0198757		-0.757316	0.0436018		n.s.	n.s.
	1569476_at	DKFZP434L187	hypothetical LOC26082		-0.927228	0.0298203		n.s.	n.s.		n.s.	n.s.
	37433_at	PIAS2	protein inhibitor of activated STAT, 2		-0.926279	0.013313		-0.764106	0.028304		n.s.	n.s.
	229574_at	TRA2A	transformer 2 alpha homolog (Drosophila)		-0.909393	0.0118393		n.s.	n.s.		n.s.	n.s.
	239793_at	KLC1	Kinesin Light Chain 1		-0.907819	0.0167355		-0.913436	0.0139		n.s.	n.s.
	244341_at	NA	NA		-0.893384	0.0254442		n.s.	n.s.		n.s.	n.s.
	230337_at	SOS1	son of sevenless homolog 1 (Drosophila)		-0.891037	0.0308976		n.s.	n.s.		n.s.	n.s.
	222559_s_at	RPRD1A	regulation of nuclear pre-mRNA domain containing 1A		-0.889382	0.0349775		-1.07448	0.0127236		n.s.	n.s.
	232472_at	NA	NA		-0.888466	0.0292171		n.s.	n.s.		n.s.	n.s.
	233446_at	ONECUT2	one cut homeobox 2		-0.887079	0.0128485		n.s.	n.s.		n.s.	n.s.
	238970_at	NA	NA		-0.87621	0.0277088		n.s.	n.s.		n.s.	n.s.
	219274_at	TSPAN12	tetraspanin 12		-0.874266	0.00953989		-0.67985	0.0262927		n.s.	n.s.
	232489_at	CCDC76	coiled-coil domain containing 76		-0.872025	0.0178292		n.s.	n.s.		n.s.	n.s.
	229858_at	NA	NA		-0.870413	0.0123414		n.s.	n.s.		n.s.	n.s.
	236379_at	NA	NA		-0.86495	0.0355194		n.s.	n.s.		n.s.	n.s.
	217539_at	C18orf25	chromosome 18 open reading frame 25		-0.863819	0.0272731		n.s.	n.s.		n.s.	n.s.
	242110_at	NA	NA		-0.861021	0.0468172		n.s.	n.s.		n.s.	n.s.
	217164_at	NA	NA		-0.860557	0.0241579		n.s.	n.s.		n.s.	n.s.
	237218_at	NA	NA		-0.852323	0.0269191		n.s.	n.s.		n.s.	n.s.
	215470_at	NA	NA		-0.85047	0.0361211		n.s.	n.s.		n.s.	n.s.
	215599_at	GUSBL1	Beta-glucuronidase-like protein SMA3.		-0.843964	0.0254442		n.s.	n.s.		n.s.	n.s.
	238651_at	NA	NA		-0.843641	0.00953989		n.s.	n.s.		n.s.	n.s.
	241906_at	NA	NA		-0.835642	0.0167355		-0.902434	0.00984873		n.s.	n.s.
	235028_at	NA	NA		-0.832309	0.0184528		n.s.	n.s.		n.s.	n.s.
	242121_at	MIR374AHG	mir-374a-545 cluster host gene (non-protein coding)		-0.823588	0.0498057		n.s.	n.s.		n.s.	n.s.
	222816_s_at	ZCCHC2	zinc finger, CCHC domain containing 2		-0.817763	0.013313		-0.711632	0.0221192		n.s.	n.s.
	202279_at	C14orf2	chromosome 14 open reading frame 2		-0.817006	0.0074101		n.s.	n.s.		n.s.	n.s.
	1559038_at	SEPT2	septin 2		-0.816665	0.0260922		-0.694814	0.0442196		n.s.	n.s.
	215783_s_at	ALPL	alkaline phosphatase, liver/bone/kidney		-0.81534	0.0298843		n.s.	n.s.		n.s.	n.s.
	229434_at	NA	NA		-0.810204	0.0177669		n.s.	n.s.		n.s.	n.s.
	236752_at	NA	NA		-0.805248	0.0498057		n.s.	n.s.		n.s.	n.s.
	223283_s_at	TSHZ1	teashirt zinc finger homeobox 1		-0.803652	0.0498057		n.s.	n.s.		n.s.	n.s.
	212719_at	PHLPP1	PH domain and leucine rich repeat protein phosphatase 1		-0.802996	0.0305172		-0.905672	0.0153875		n.s.	n.s.
	235008_at	NA	NA		-0.801798	0.0337648		n.s.	n.s.		n.s.	n.s.
	208309_s_at	MALT1	mucosa associated lymphoid tissue lymphoma translocation gene 1		-0.793235	0.00777804		-1.12157	0.000495178		n.s.	n.s.
	232280_at	SLC25A29	solute carrier family 25, member 29		-0.791501	0.017452		n.s.	n.s.		n.s.	n.s.
	206020_at	SOCS6	suppressor of cytokine signaling 6		-0.788591	0.0361211		n.s.	n.s.		n.s.	n.s.
	210091_s_at	DTNA	dystrobrevin, alpha		-0.783629	0.0123414		n.s.	n.s.		n.s.	n.s.
	226318_at	TBRG1	transforming growth factor beta regulator 1		-0.773229	0.0332032		n.s.	n.s.		n.s.	n.s.
	242652_at	NA	NA		-0.769273	0.0347358		n.s.	n.s.		n.s.	n.s.
	217838_s_at	EVL	Enah/Vasp-like		-0.765592	0.00537361		n.s.	n.s.		n.s.	n.s.
	229694_at	WDR11	WD repeat domain 11		-0.763281	0.026631		n.s.	n.s.		n.s.	n.s.
	232890_at	NA	NA		-0.762578	0.00777804		n.s.	n.s.		n.s.	n.s.
	1557388_at	RTTN	rotatin		-0.760122	0.0128485		n.s.	n.s.		n.s.	n.s.
	243561_at	NA	NA		-0.759694	0.00953989		n.s.	n.s.		n.s.	n.s.
	1555460_a_at	SLC39A6	solute carrier family 39 (zinc transporter), member 6		-0.753567	0.0241579		-0.768126	0.0183051		n.s.	n.s.
	212387_at	TCF4	transcription factor 4		-0.753354	0.0226623		-0.766744	0.0183051		n.s.	n.s.
	229467_at	PCBP2	poly(rC) binding protein 2		-0.744077	0.0153834		n.s.	n.s.		n.s.	n.s.
	235167_at	LOC100190986	hypothetical LOC100190986		-0.739793	0.0316113		n.s.	n.s.		n.s.	n.s.
	239944_at	NAIP	NLR family, apoptosis inhibitory protein		-0.737253	0.0123414		-0.755269	0.00910577		n.s.	n.s.
	231989_s_at	SMG1	PI-3-kinase-related kinase SMG-1		-0.735234	0.0482415		n.s.	n.s.		n.s.	n.s.
	244490_at	NA	NA		-0.733764	0.0468659		n.s.	n.s.		n.s.	n.s.
	243286_at	NA	NA		-0.731053	0.0307938		n.s.	n.s.		n.s.	n.s.
	230097_at	GART	phosphoribosylglycinamide formyltransferase, phosphoribosylglycinamide synthetase, phosphoribosylaminoimidazole synthetase		-0.729195	0.022886		n.s.	n.s.		n.s.	n.s.
	222567_s_at	MEX3C	mex-3 homolog C (C. elegans)		-0.723965	0.0268443		-0.711396	0.0254936		n.s.	n.s.
	202089_s_at	SLC39A6	solute carrier family 39 (zinc transporter), member 6		-0.714517	0.0305172		-0.744877	0.0215002		n.s.	n.s.
	1556551_s_at	SLC39A6	solute carrier family 39 (zinc transporter), member 6		-0.70768	0.0128802		-0.752947	0.00790658		n.s.	n.s.
	219062_s_at	ZCCHC2	zinc finger, CCHC domain containing 2		-0.705196	0.0424573		n.s.	n.s.		n.s.	n.s.
	227232_at	EVL	Enah/Vasp-like		-0.690828	0.0231197		n.s.	n.s.		n.s.	n.s.
	1554239_s_at	ZADH2	zinc binding alcohol dehydrogenase domain containing 2		-0.687813	0.0265235		n.s.	n.s.		n.s.	n.s.
	228975_at	SP6	Sp6 transcription factor		-0.686004	0.0215983		n.s.	n.s.		n.s.	n.s.
	225305_at	SLC25A29	solute carrier family 25, member 29		-0.680571	0.00953989		-0.634574	0.0108923		n.s.	n.s.
	209007_s_at	C1orf63	chromosome 1 open reading frame 63		-0.679964	0.0316113		n.s.	n.s.		n.s.	n.s.
	222146_s_at	TCF4	transcription factor 4		-0.678903	0.0125315		-0.720494	0.00760866		n.s.	n.s.
	236435_at	NA	NA		-0.678839	0.0208612		n.s.	n.s.		n.s.	n.s.
	222030_at	SIVA1	SIVA1, apoptosis-inducing factor		-0.676441	0.0241579		-0.613449	0.0316848		n.s.	n.s.
	240271_at	NA	NA		-0.670101	0.0399542		n.s.	n.s.		n.s.	n.s.
	238549_at	CBFA2T2	core-binding factor, runt domain, alpha subunit 2; translocated to, 2		-0.665655	0.00953989		n.s.	n.s.		n.s.	n.s.
	242712_x_at	NA	NA		-0.665345	0.0132129		n.s.	n.s.		n.s.	n.s.
	236244_at	HNRNPU	heterogeneous nuclear ribonucleoprotein U (scaffold attachment factor A)		-0.662515	0.0200441		n.s.	n.s.		n.s.	n.s.
	220334_at	RGS17	regulator of G-protein signaling 17		-0.660411	0.0322751		n.s.	n.s.		n.s.	n.s.
	223171_at	DYM	dymeclin		-0.655444	0.0151271		-0.717066	0.00790658		n.s.	n.s.
	227977_at	ZADH2	zinc binding alcohol dehydrogenase domain containing 2		-0.653232	0.0118393		-0.640039	0.0104873		n.s.	n.s.
	241938_at	QKI	quaking homolog, KH domain RNA binding (mouse)		-0.639726	0.0491268		n.s.	n.s.		n.s.	n.s.
	1568865_at	FNTB	farnesyltransferase, CAAX box, beta		-0.639296	0.0494052		n.s.	n.s.		n.s.	n.s.
	202568_s_at	MARK3	MAP/microtubule affinity-regulating kinase 3		-0.635379	0.0208612		-0.749063	0.00790658		n.s.	n.s.
	231106_at	BMS1P5	BMS1 pseudogene 5		-0.634256	0.0454249		n.s.	n.s.		n.s.	n.s.
	206127_at	ELK3	ELK3, ETS-domain protein (SRF accessory protein 2)		-0.615347	0.0368618		n.s.	n.s.		n.s.	n.s.
	234307_s_at	KIF26A	kinesin family member 26A		-0.614834	0.0413328		n.s.	n.s.		n.s.	n.s.
	214934_at	ATP9B	ATPase, class II, type 9B		-0.609765	0.0413328		n.s.	n.s.		n.s.	n.s.
	216299_s_at	XRCC3	X-ray repair complementing defective repair in Chinese hamster cells 3		-0.60519	0.0450989		n.s.	n.s.		n.s.	n.s.
	203116_s_at	FECH	ferrochelatase		-0.602329	0.0269191		-0.626231	0.0196687		n.s.	n.s.
	213593_s_at	TRA2A	transformer 2 alpha homolog (Drosophila)		-0.601785	0.0188702		n.s.	n.s.		n.s.	n.s.
	215985_at	NA	NA		-0.600043	0.0269191		n.s.	n.s.		n.s.	n.s.
	232865_at	AFF4	AF4/FMR2 family, member 4		-0.598973	0.0413328		n.s.	n.s.		n.s.	n.s.
	231972_at	PHACTR1	Phosphatase and actin regulator 1		-0.594354	0.02543		n.s.	n.s.		n.s.	n.s.
	224718_at	YY1	YY1 transcription factor		-0.592408	0.0145501		-0.681681	0.00557534		n.s.	n.s.
	234331_s_at	FAM84A	family with sequence similarity 84, member A		-0.591671	0.0477679		n.s.	n.s.		n.s.	n.s.
	224711_at	YY1	YY1 transcription factor		-0.586779	0.0123414		-0.587065	0.0104521		n.s.	n.s.
	1555514_a_at	PIAS2	protein inhibitor of activated STAT, 2		-0.586771	0.0269191		n.s.	n.s.		n.s.	n.s.
	223592_s_at	RNF135	ring finger protein 135		0.600302	0.0269191		0.63584	0.0183051		n.s.	n.s.
	201654_s_at	HSPG2	heparan sulfate proteoglycan 2		0.622076	0.0172826		n.s.	n.s.		n.s.	n.s.
	226565_at	TMEM99	transmembrane protein 99		0.631328	0.0135637		n.s.	n.s.		n.s.	n.s.
	237867_s_at	PID1	phosphotyrosine interaction domain containing 1		0.659662	0.0167355		n.s.	n.s.		n.s.	n.s.
	229933_at	C1orf74	chromosome 1 open reading frame 74		0.669771	0.0167355		0.649109	0.016929		n.s.	n.s.
	235496_at	HRCT1	histidine rich carboxyl terminus 1		0.677361	0.0327182		0.689468	0.0263793		n.s.	n.s.
	235758_at	PNMA6C	paraneoplastic antigen-like protein 6A related gene		0.782273	0.0179066		0.706026	0.0254108		n.s.	n.s.
	212538_at	DOCK9	dedicator of cytokinesis 9		0.846956	0.0269191		n.s.	n.s.		n.s.	n.s.
	218611_at	IER5	immediate early response 5		0.888744	0.0399708		1.00479	0.019161		n.s.	n.s.
	243492_at	THEM4	thioesterase superfamily member 4		0.894563	0.0111546		n.s.	n.s.		n.s.	n.s.
	1552531_a_at	NLRP11	NLR family, pyrin domain containing 11		0.969834	0.0110629		n.s.	n.s.		n.s.	n.s.
	205419_at	GPR183	G protein-coupled receptor 183		1.04388	0.0399708		n.s.	n.s.		n.s.	n.s.
	205082_s_at	AOX1	aldehyde oxidase 1		1.11337	0.0167355		n.s.	n.s.		n.s.	n.s.
	1559280_a_at	LOC100506013	hypothetical LOC100506013		1.30885	0.0260265		n.s.	n.s.		n.s.	n.s.
	235696_at	NA	NA		1.54111	0.0275548		n.s.	n.s.		n.s.	n.s.
	222880_at	AKT3	v-akt murine thymoma viral oncogene homolog 3 (protein kinase B, gamma)		n.s.	n.s.		-0.832185	0.00940837		n.s.	n.s.
	202208_s_at	ARL4C	ADP-ribosylation factor-like 4C		n.s.	n.s.		-0.75053	0.0407669		n.s.	n.s.
	236796_at	BACH2	BTB and CNC homology 1, basic leucine zipper transcription factor 2		n.s.	n.s.		-0.701053	0.047846		n.s.	n.s.
	203685_at	BCL2	B-cell CLL/lymphoma 2		n.s.	n.s.		-0.897039	0.0378469		n.s.	n.s.
	244324_at	C18orf54	chromosome 18 open reading frame 54		n.s.	n.s.		-0.725246	0.04923		n.s.	n.s.
	224311_s_at	CAB39	calcium binding protein 39		n.s.	n.s.		-0.781499	0.044768		n.s.	n.s.
	217873_at	CAB39	calcium binding protein 39		n.s.	n.s.		-0.660725	0.0175275		n.s.	n.s.
	226473_at	CBX2	chromobox homolog 2		n.s.	n.s.		0.672297	0.0323908		n.s.	n.s.
	204085_s_at	CLN5	ceroid-lipofuscinosis, neuronal 5		n.s.	n.s.		-0.592055	0.0363306		n.s.	n.s.
	228931_at	COQ4	coenzyme Q4 homolog (S. cerevisiae)		n.s.	n.s.		0.616115	0.0366956		n.s.	n.s.
	200621_at	CSRP1	cysteine and glycine-rich protein 1		n.s.	n.s.		0.623802	0.0411214		n.s.	n.s.
	232617_at	CTSS	cathepsin S		n.s.	n.s.		-0.632232	0.0472259		n.s.	n.s.
	218058_at	CXXC1	CXXC finger protein 1		n.s.	n.s.		-0.719374	0.0183051		n.s.	n.s.
	222134_at	DDO	D-aspartate oxidase		n.s.	n.s.		0.735375	0.0387776		n.s.	n.s.
	207147_at	DLX2	distal-less homeobox 2		n.s.	n.s.		0.851375	0.0316848		n.s.	n.s.
	241729_at	DOK6	docking protein 6		n.s.	n.s.		-1.51796	0.0339167		n.s.	n.s.
	232825_s_at	DSEL	dermatan sulfate epimerase-like		n.s.	n.s.		-0.655301	0.0280641		n.s.	n.s.
	227084_at	DTNA	dystrobrevin, alpha		n.s.	n.s.		-1.05072	0.0264876		n.s.	n.s.
	211607_x_at	EGFR	epidermal growth factor receptor		n.s.	n.s.		-0.635151	0.0107028		n.s.	n.s.
	218253_s_at	EIF2D	eukaryotic translation initiation factor 2D		n.s.	n.s.		0.668243	0.0130793		n.s.	n.s.
	208706_s_at	EIF5	eukaryotic translation initiation factor 5		n.s.	n.s.		-0.833664	0.0222026		n.s.	n.s.
	208290_s_at	EIF5	eukaryotic translation initiation factor 5		n.s.	n.s.		-0.733618	0.0104521		n.s.	n.s.
	208708_x_at	EIF5	eukaryotic translation initiation factor 5		n.s.	n.s.		-0.639129	0.0116145		n.s.	n.s.
	212420_at	ELF1	E74-like factor 1 (ets domain transcription factor)		n.s.	n.s.		-0.722536	0.0288787		n.s.	n.s.
	230178_s_at	ELP2	elongator acetyltransferase complex subunit 2		n.s.	n.s.		-0.703555	0.0476767		n.s.	n.s.
	243735_at	ELP2	elongator acetyltransferase complex subunit 2		n.s.	n.s.		-0.810374	0.028714		n.s.	n.s.
	228453_at	EPG5	ectopic P-granules autophagy protein 5 homolog (C. elegans)		n.s.	n.s.		-1.00945	0.0210126		n.s.	n.s.
	1566558_x_at	FLJ90757	hypothetical LOC440465		n.s.	n.s.		0.675959	0.0339167		n.s.	n.s.
	1566557_at	FLJ90757	hypothetical LOC440465		n.s.	n.s.		0.751414	0.0323908		n.s.	n.s.
	225007_at	G3BP1	NA		n.s.	n.s.		-0.633444	0.0254936		n.s.	n.s.
	203853_s_at	GAB2	GRB2-associated binding protein 2		n.s.	n.s.		0.641582	0.0498438		n.s.	n.s.
	211613_s_at	GPD2	glycerol-3-phosphate dehydrogenase 2 (mitochondrial)		n.s.	n.s.		-0.653924	0.028714		n.s.	n.s.
	229055_at	GPR68	G protein-coupled receptor 68		n.s.	n.s.		0.722088	0.0313636		n.s.	n.s.
	209410_s_at	GRB10	growth factor receptor-bound protein 10		n.s.	n.s.		-0.649098	0.0387776		n.s.	n.s.
	233892_at	GRIN3B	glutamate receptor, ionotropic, N-methyl-D-aspartate 3B		n.s.	n.s.		-0.756669	0.013041		n.s.	n.s.
	226757_at	IFIT2	interferon-induced protein with tetratricopeptide repeats 2		n.s.	n.s.		-0.804707	0.013041		n.s.	n.s.
	229450_at	IFIT3	interferon-induced protein with tetratricopeptide repeats 3		n.s.	n.s.		-0.872187	0.0339167		n.s.	n.s.
	203474_at	IQGAP2	IQ motif containing GTPase activating protein 2		n.s.	n.s.		-1.02586	0.0296709		n.s.	n.s.
	204989_s_at	ITGB4	integrin, beta 4		n.s.	n.s.		-1.08722	0.0400891		n.s.	n.s.
	1552610_a_at	JAK1	Janus kinase 1		n.s.	n.s.		-0.704538	0.0449372		n.s.	n.s.
	229873_at	KCTD21	potassium channel tetramerisation domain containing 21		n.s.	n.s.		0.815244	0.0347638		n.s.	n.s.
	1558279_a_at	KDSR	3-ketodihydrosphingosine reductase		n.s.	n.s.		-1.12766	0.0105155		n.s.	n.s.
	229850_at	KDSR	3-ketodihydrosphingosine reductase		n.s.	n.s.		-0.784504	0.0408886		n.s.	n.s.
	212057_at	KIAA0182	KIAA0182		n.s.	n.s.		0.736452	0.0443061		n.s.	n.s.
	225506_at	KIAA1468	KIAA1468		n.s.	n.s.		-0.71454	0.0236076		n.s.	n.s.
	1561666_a_at	KIAA1908	hypothetical LOC114796		n.s.	n.s.		0.616396	0.0487241		n.s.	n.s.
	213656_s_at	KLC1	kinesin light chain 1		n.s.	n.s.		-0.59935	0.0139497		n.s.	n.s.
	218717_s_at	LEPREL1	leprecan-like 1		n.s.	n.s.		-0.978842	0.0329581		n.s.	n.s.
	203294_s_at	LMAN1	lectin, mannose-binding, 1		n.s.	n.s.		-0.933051	0.0378469		n.s.	n.s.
	227554_at	LOC100505881	hypothetical LOC100505881		n.s.	n.s.		-1.68128	0.0190308		n.s.	n.s.
	226924_at	LOC400657	hypothetical LOC400657		n.s.	n.s.		-0.647896	0.0262993		n.s.	n.s.
	231788_at	LPAR5	lysophosphatidic acid receptor 5		n.s.	n.s.		-1.054	0.0110424		n.s.	n.s.
	210075_at	MARCH2	membrane-associated ring finger (C3HC4) 2		n.s.	n.s.		0.784417	0.030427		n.s.	n.s.
	202484_s_at	MBD2	methyl-CpG binding domain protein 2		n.s.	n.s.		-0.630631	0.036043		n.s.	n.s.
	205018_s_at	MBNL2	muscleblind-like 2 (Drosophila)		n.s.	n.s.		-0.914372	0.0168435		n.s.	n.s.
	242308_at	MCOLN3	mucolipin 3		n.s.	n.s.		-1.4304	0.0186001		n.s.	n.s.
	1557292_a_at	MCOLN3	mucolipin 3		n.s.	n.s.		-1.22374	0.0108923		n.s.	n.s.
	238721_at	MDH1B	malate dehydrogenase 1B, NAD (soluble)		n.s.	n.s.		-0.59278	0.0174377		n.s.	n.s.
	205442_at	MFAP3L	microfibrillar-associated protein 3-like		n.s.	n.s.		-1.08679	0.0449319		n.s.	n.s.
	223614_at	MMP16	matrix metallopeptidase 16 (membrane-inserted)		n.s.	n.s.		-0.987125	0.0183051		n.s.	n.s.
	202247_s_at	MTA1	metastasis associated 1		n.s.	n.s.		-0.970145	0.0202223		n.s.	n.s.
	238623_at	NA	NA		n.s.	n.s.		-1.91758	0.0316848		n.s.	n.s.
	239300_at	NA	NA		n.s.	n.s.		-1.1393	0.00367794		n.s.	n.s.
	244112_x_at	NA	NA		n.s.	n.s.		-1.12891	0.0153875		n.s.	n.s.
	1570439_at	NA	NA		n.s.	n.s.		-1.03944	0.0176049		n.s.	n.s.
	228108_at	NA	NA		n.s.	n.s.		-0.946045	0.0104396		n.s.	n.s.
	242680_at	NA	NA		n.s.	n.s.		-0.912348	0.0378469		n.s.	n.s.
	238749_at	NA	NA		n.s.	n.s.		-0.878751	0.0360438		n.s.	n.s.
	242342_at	NA	NA		n.s.	n.s.		-0.873148	0.0161724		n.s.	n.s.
	235107_at	NA	NA		n.s.	n.s.		-0.772909	0.0436018		n.s.	n.s.
	1556935_at	NA	NA		n.s.	n.s.		-0.711296	0.0472259		n.s.	n.s.
	235501_at	NA	NA		n.s.	n.s.		-0.700267	0.0356723		n.s.	n.s.
	236472_at	NA	NA		n.s.	n.s.		-0.66671	0.0442012		n.s.	n.s.
	239239_at	NA	NA		n.s.	n.s.		0.921878	0.0366956		n.s.	n.s.
	243340_at	NA	NA		n.s.	n.s.		1.95702	0.0202223		n.s.	n.s.
	200027_at	NARS	asparaginyl-tRNA synthetase		n.s.	n.s.		-0.867992	0.0041703		n.s.	n.s.
	209519_at	NCBP1	nuclear cap binding protein subunit 1, 80kDa		n.s.	n.s.		-0.642531	0.0352144		n.s.	n.s.
	221210_s_at	NPL	N-acetylneuraminate pyruvate lyase (dihydrodipicolinate synthase)		n.s.	n.s.		0.650867	0.0489094		n.s.	n.s.
	231914_at	NUDT14	nudix (nucleoside diphosphate linked moiety X)-type motif 14		n.s.	n.s.		-0.814907	0.0264876		n.s.	n.s.
	227492_at	OCLN	occludin		n.s.	n.s.		-0.71424	0.0219328		n.s.	n.s.
	231406_at	ORAI2	ORAI calcium release-activated calcium modulator 2		n.s.	n.s.		0.763386	0.0262993		n.s.	n.s.
	212092_at	PEG10	paternally expressed 10		n.s.	n.s.		-0.790081	0.00412282		n.s.	n.s.
	226731_at	PELO	pelota homolog (Drosophila)		n.s.	n.s.		-0.681726	0.0385641		n.s.	n.s.
	232086_at	PIK3C3	Phosphatidylinositol 3-Kinase, Catalytic Subunit Type 3		n.s.	n.s.		-1.00529	0.0339167		n.s.	n.s.
	227037_at	PLD6	phospholipase D family, member 6		n.s.	n.s.		0.648566	0.0153875		n.s.	n.s.
	204285_s_at	PMAIP1	phorbol-12-myristate-13-acetate-induced protein 1		n.s.	n.s.		-1.32312	0.0288787		n.s.	n.s.
	203736_s_at	PPFIBP1	PTPRF interacting protein, binding protein 1 (liprin beta 1)		n.s.	n.s.		-0.769933	0.0254108		n.s.	n.s.
	208938_at	PRCC	papillary renal cell carcinoma (translocation-associated)		n.s.	n.s.		0.603885	0.022236		n.s.	n.s.
	211373_s_at	PSEN2	presenilin 2 (Alzheimer disease 4)		n.s.	n.s.		0.604642	0.0333494		n.s.	n.s.
	223322_at	RASSF5	Ras association (RalGDS/AF-6) domain family member 5		n.s.	n.s.		1.01827	0.0263218		n.s.	n.s.
	217856_at	RBM8A	RNA binding motif protein 8A		n.s.	n.s.		-0.794812	0.0316848		n.s.	n.s.
	228802_at	RBPMS2	RNA binding protein with multiple splicing 2		n.s.	n.s.		0.639602	0.0411214		n.s.	n.s.
	215253_s_at	RCAN1	regulator of calcineurin 1		n.s.	n.s.		-0.80898	0.0151143		n.s.	n.s.
	212612_at	RCOR1	REST corepressor 1		n.s.	n.s.		-0.610587	0.0183051		n.s.	n.s.
	204319_s_at	RGS10	regulator of G-protein signaling 10		n.s.	n.s.		0.725944	0.0216559		n.s.	n.s.
	201780_s_at	RNF13	ring finger protein 13		n.s.	n.s.		-0.589557	0.0338926		n.s.	n.s.
	201003_x_at	RNPEP	Arginyl aminopeptidase (aminopeptidase B)		n.s.	n.s.		0.600987	0.014492		n.s.	n.s.
	222558_at	RPRD1A	regulation of nuclear pre-mRNA domain containing 1A		n.s.	n.s.		-0.990584	0.00965139		n.s.	n.s.
	215088_s_at	SDHC	succinate dehydrogenase complex, subunit C, integral membrane protein, 15kDa		n.s.	n.s.		0.606578	0.0258236		n.s.	n.s.
	1554747_a_at	SEPT2	septin 2		n.s.	n.s.		-0.785976	0.0196687		n.s.	n.s.
	200778_s_at	SEPT2	septin 2		n.s.	n.s.		-0.637058	0.0174948		n.s.	n.s.
	203489_at	SIVA1	SIVA1, apoptosis-inducing factor		n.s.	n.s.		-0.676605	0.0134532		n.s.	n.s.
	210792_x_at	SIVA1	SIVA1, apoptosis-inducing factor		n.s.	n.s.		-0.603403	0.0227284		n.s.	n.s.
	217640_x_at	SKA1	spindle and kinetochore associated complex subunit 1		n.s.	n.s.		-0.711936	0.0441712		n.s.	n.s.
	203760_s_at	SLA	Src-like-adaptor		n.s.	n.s.		0.903108	0.0463465		n.s.	n.s.
	203761_at	SLA	Src-like-adaptor		n.s.	n.s.		0.968697	0.0489094		n.s.	n.s.
	225306_s_at	SLC25A29	solute carrier family 25, member 29		n.s.	n.s.		-0.670165	0.0407669		n.s.	n.s.
	226679_at	SLC26A11	solute carrier family 26, member 11		n.s.	n.s.		0.684936	0.0356419		n.s.	n.s.
	202088_at	SLC39A6	solute carrier family 39 (zinc transporter), member 6		n.s.	n.s.		-0.684574	0.0476331		n.s.	n.s.
	235763_at	SLC44A5	solute carrier family 44, member 5		n.s.	n.s.		-2.36975	0.0174045		n.s.	n.s.
	1569112_at	SLC44A5	solute carrier family 44, member 5		n.s.	n.s.		-1.34539	0.028304		n.s.	n.s.
	209897_s_at	SLIT2	slit homolog 2 (Drosophila)		n.s.	n.s.		-0.806877	0.00451321		n.s.	n.s.
	235598_at	SMAD2	SMAD family member 2		n.s.	n.s.		-0.751697	0.0176049		n.s.	n.s.
	212666_at	SMURF1	SMAD specific E3 ubiquitin protein ligase 1		n.s.	n.s.		0.659363	0.0264173		n.s.	n.s.
	241843_at	SNORA28	small nucleolar RNA, H/ACA box 28		n.s.	n.s.		-0.876325	0.0190631		n.s.	n.s.
	214462_at	SOCS6	suppressor of cytokine signaling 6		n.s.	n.s.		-0.660003	0.0463465		n.s.	n.s.
	211665_s_at	SOS2	son of sevenless homolog 2 (Drosophila)		n.s.	n.s.		-0.734243	0.0474918		n.s.	n.s.
	242943_at	ST8SIA4	ST8 alpha-N-acetyl-neuraminide alpha-2,8-sialyltransferase 4		n.s.	n.s.		-1.4562	0.00679917		n.s.	n.s.
	242583_at	STON2	stonin 2		n.s.	n.s.		-0.971885	0.0183051		n.s.	n.s.
	202761_s_at	SYNE2	spectrin repeat containing, nuclear envelope 2		n.s.	n.s.		-0.915243	0.0433253		n.s.	n.s.
	201079_at	SYNGR2	synaptogyrin 2		n.s.	n.s.		0.670264	0.0387776		n.s.	n.s.
	213891_s_at	TCF4	transcription factor 4		n.s.	n.s.		-0.855714	0.0202223		n.s.	n.s.
	212382_at	TCF4	transcription factor 4		n.s.	n.s.		-0.758931	0.0232443		n.s.	n.s.
	203673_at	TG	thyroglobulin		n.s.	n.s.		0.916379	0.0316848		n.s.	n.s.
	238783_at	TMEM161B	transmembrane protein 161B		n.s.	n.s.		-0.599852	0.0221672		n.s.	n.s.
	220486_x_at	TMEM164	transmembrane protein 164		n.s.	n.s.		0.747698	0.00356038		n.s.	n.s.
	207536_s_at	TNFRSF9	tumor necrosis factor receptor superfamily, member 9		n.s.	n.s.		1.0084	0.0442012		n.s.	n.s.
	201588_at	TXNL1	thioredoxin-like 1		n.s.	n.s.		-0.622123	0.0475078		n.s.	n.s.
	226730_s_at	USP37	ubiquitin specific peptidase 37		n.s.	n.s.		-0.669295	0.0264876		n.s.	n.s.
	226579_at	XRCC3	X-Ray Repair Complementing Defective Repair In Chinese Hamster Cells 3		n.s.	n.s.		-0.673446	0.0269921		n.s.	n.s.
	208643_s_at	XRCC5	X-ray repair complementing defective repair in Chinese hamster cells 5 (double-strand-break rejoining)		n.s.	n.s.		-0.608426	0.00874657		n.s.	n.s.
	201902_s_at	YY1	YY1 transcription factor		n.s.	n.s.		-0.778962	0.0179332		n.s.	n.s.
	219929_s_at	ZFYVE21	zinc finger, FYVE domain containing 21		n.s.	n.s.		-0.678875	0.00367794		n.s.	n.s.
	203248_at	ZNF24	zinc finger protein 24		n.s.	n.s.		-0.899637	0.0174045		n.s.	n.s.
	212534_at	ZNF24	zinc finger protein 24		n.s.	n.s.		-0.873862	0.0363306		n.s.	n.s.
	219604_s_at	ZNF3	zinc finger protein 3		n.s.	n.s.		0.660354	0.04923		n.s.	n.s.
	n.s. = not significant
	LogFC = Log Fold Change
	NA = the probe doesn't match a well annotated gene
