# Supplementary material for: Integrated approaches to miRNAs target definition: time-series analysis in an osteosarcoma differentiative model
Source: BMC Med Genomics. 2015 Jun 30;8:34. doi: 10.1186/s12920-015-0106-0 (PMC4486310; doi:10.1186/s12920-015-0106-0)
Supplement: Additional file 3: Table S2. — Thirty most significant pathways after enrichment analysis on differentially expressed genes. [file 12920_2015_106_MOESM3_ESM.xls]

## Sheet: Table S2 - E.A.
	Table S2
	Thirty most significant pathways after enrichment analysisi on differentially expressed genes.
						day 0				day 7				day 14
	GeneGO Pathway Context	GeneGO pathway	Total genes in the pathway	min. p-value		p-value	FDR	Modulated genes in Data		p-value	FDR	Modulated genes in Data		p-value	FDR	Modulated genes in Data
	Development	TGF-beta-dependent induction of EMT via SMADs	35	2.6144e-07		0.00143062	0.0776375	3		0.00372182	0.0528169	3		2.6144e-07	5.12422e-05	6
	Development	Regulation of epithelial-to-mesenchymal transition (EMT)	64	0.00157397		NS				0.00255631	0.0517349	4		0.00157397	0.0522312	4
	Immune response	IL-2 activation and signaling pathway	49	4.49161e-06		0.00377866	0.0776375	3		4.49161e-06	0.00190893	6		NS
	Apoptosis and survival	Apoptotic Activin A signaling	25	1.76666e-05		1.76666e-05	0.00674865	4		6.63643e-05	0.00623282	4		0.00095179	0.0414558	3
	Development	TGF-beta receptor signaling	50	7.99251e-05		0.000285337	0.0272497	4		7.99251e-05	0.00623282	5		NS
	not specified	Some pathways of EMT in cancer cells	51	8.79928e-05		0.00423248	0.0776375	3		8.79928e-05	0.00623282	5		NS
	Immune response	IL-4 - antiapoptotic action	30	0.000138945		NS				0.000138945	0.00738145	4		NS
	DNA damage	Role of SUMO in p53 regulation	17	0.000161368		0.000161368	0.0272497	3		0.00994272	0.0843498	2		NS
	Cytoskeleton remodeling	Reverse signaling by ephrin B	31	0.00179828		NS				NS				0.00179828	0.0522312	3
	Immune response	IL-15 signaling	64	0.000260717		0.0079833	0.0953006	3		0.000260717	0.0123116	5		NS
	not specified	Stimulation of TGF-beta signaling in lung cancer	48	7.93392e-08		0.000243398	0.0272497	4		6.55059e-05	0.00623282	5		7.93392e-08	3.1101e-05	7
	Development	G-CSF signaling	49	7.24394e-05		NS				7.24394e-05	0.00623282	5		NS
	not specified	Aberrant B-Raf signaling in melanoma progression	55	0.000126703		0.00523611	0.0800078	3		0.000126703	0.00738145	5		NS
	Development	Astrocyte differentiation from adult stem cells	40	0.00026096		0.00211097	0.0776375	3		0.000432808	0.0167221	4		0.00026096	0.0315252	4
	Cell adhesion	PLAU signaling	39	0.00039219		NS				0.00039219	0.0166681	4		NS
	Chemotaxis	Lipoxin inhibitory action on fMLP-induced neutrophil chemotaxis	46	0.00044968		NS				NS				0.00044968	0.0315252	4
	Development	TGF-beta-dependent induction of EMT via RhoA, PI3K and ILK.	46	0.00044968		NS				NS				0.00044968	0.0315252	4
	Cytoskeleton remodeling	Role of Activin A in cytoskeleton remodeling	20	0.000485262		0.00718002	0.0914255	2		NS				0.000485262	0.0315252	3
	Apoptosis and survival	BAD phosphorylation	42	0.000522911		NS				0.000522911	0.0185198	4		NS
	not specified	Role of alpha-6/beta-4 integrins in carcinoma progression	45	0.000682		0.00296367	0.0776375	3		0.000682	0.0197064	4		NS
	Translation	IL-2 regulation of translation	20	0.000714209		NS				0.000714209	0.0197064	3		NS
	Development	GDNF family signaling	46	0.000741888		0.00315606	0.0776375	3		0.000741888	0.0197064	4		NS
	Immune response	IL-5 signalling	46	0.000741888		NS				0.000741888	0.0197064	4		NS
	Development	Regulation of endothelial progenitor cell differentiation from adult stem cells	59	0.00116127		NS				NS				0.00116127	0.0455217	4
	not specified	Normal and pathological TGF-beta-mediated regulation of cell proliferation	33	0.0012035		0.0012035	0.0776375	3		0.0031428	0.0519836	3		NS
	Development	Dopamine D2 receptor transactivation of EGFR	24	0.00123563		NS				0.00123563	0.0308908	3		NS
	Development	Epigenetic and transcriptional regulation of oligodendrocyte precursor cell differentiation and myelination	34	0.00131397		0.00131397	0.0776375	3		NS				NS
	Immune response	IL-10 signaling pathway	26	0.00156688		NS				0.00156688	0.0369958	3		NS
	Immune response	CD40 signaling	65	0.00166731		NS				NS				0.00166731	0.0522312	4
	Cell cycle	Regulation of G1/S transition (part 1)	38	0.00181893		0.00181893	0.0776375	3		NS				NS
	Legend:
	NS	not significant
