# Supplementary material for: Integrated approaches to miRNAs target definition: time-series analysis in an osteosarcoma differentiative model
Source: BMC Med Genomics. 2015 Jun 30;8:34. doi: 10.1186/s12920-015-0106-0 (PMC4486310; doi:10.1186/s12920-015-0106-0)
Supplement: Additional file 5: Table S3. — Euclidean distances of the eigenvector from PCA analysis for Sa/CD99 transfectants, Saos-2 parental and Osteoblast from BM-MSC cells. Distance is calculated on the mean of eigenvectors for each cell type. [file 12920_2015_106_MOESM5_ESM.xls]

## Sheet: Table S3
	Supplementary Table S3
	Euclidean distances of the eigenvector from PCA analysis for Sa/CD99 transfectant,
	Saos-2 parental and Osteoblast from BM-MSC cells.
	Distance is calculated on the mean of eigenvectors for each cell type.
		Sa/CD99	Saos-2	Osteoblast
	Sa/CD99	/	0.115	0.829	Day 0
	Saos-2	0.226	/	0.934
	Osteoblast	0.769	0.978	/
		Day 14
