# Supplementary material for: Integrated approaches to miRNAs target definition: time-series analysis in an osteosarcoma differentiative model
Source: BMC Med Genomics. 2015 Jun 30;8:34. doi: 10.1186/s12920-015-0106-0 (PMC4486310; doi:10.1186/s12920-015-0106-0)
Supplement: Additional file 6: Table S4. — Couples of significant gene-miR from prediction approach. [file 12920_2015_106_MOESM6_ESM.xls]

## Sheet: Table S4 - predictions
	Supplementary Table S4
	Couples of significant gene-miR from prediction approach
	Gene	miR name	logFC gene	logFC miR	Day of significative prediction
	ACAA2	hsa-miR-34a	-0.674457	0.777	day 0
	ACAA2	hsa-miR-150*	-0.604953	0.784	Day 14
	ACAA2	hsa-miR-26b	-0.604953	-0.687	Day 14
	ACAA2	hsa-miR-892b	-0.604953	0.999	Day 14
	ADAMTS15	hsa-miR-202	-0.610049	0.607	Day 14
	ADAMTSL1	hsa-miR-139-3p	1.30941	1.013	Day 14
	ADAMTSL1	hsa-miR-26b	1.30941	-0.687	Day 14
	ADAMTSL1	hsa-miR-520e	1.30941	0.61	Day 14
	ADAMTSL1	hsa-miR-760	1.30941	0.737	Day 14
	ADAMTSL1	hsa-miR-892b	1.30941	0.999	Day 14
	ADAMTSL1	hsa-miR-139-3p	1.05219	-1.562	Day 7
	ADAMTSL1	hsa-miR-892b	1.05219	-1.047	Day 7
	ADNP2	hsa-miR-26b	-2.60269	-0.687	Day 14
	ADNP2	hsa-miR-26b	-2.79613	-0.687	Day 14
	ADNP2	hsa-miR-892b	-2.60269	0.999	Day 14
	ADNP2	hsa-miR-892b	-2.79613	0.999	Day 14
	ADNP2	hsa-miR-892b	-2.6987	-1.047	Day 7
	ADNP2	hsa-miR-892b	-2.77759	-1.047	Day 7
	ADSSL1	hsa-miR-139-3p	-0.792266	1.013	Day 14
	ADSSL1	hsa-miR-202	-0.792266	0.607	Day 14
	ADSSL1	hsa-miR-139-3p	-0.76171	-1.562	Day 7
	AEBP1	hsa-miR-520e	-0.770092	0.61	Day 14
	AFF4	hsa-miR-1225-3p	-0.598973	1.206	day 0
	AFF4	hsa-miR-34a	-0.598973	0.777	day 0
	AFF4	hsa-miR-378	-0.598973	-0.938	day 0
	AKT1	hsa-miR-34a	-0.883639	0.777	day 0
	AKT1	hsa-miR-139-3p	-0.759194	1.013	Day 14
	AKT1	hsa-miR-520e	-0.759194	0.61	Day 14
	AKT1	hsa-miR-139-3p	-0.848931	-1.562	Day 7
	AKT1	hsa-miR-34a	-0.848931	0.781	Day 7
	AKT3	hsa-miR-34a	-0.832185	0.781	Day 7
	ANKRD10	hsa-miR-26b	-0.813245	-0.687	Day 14
	ANKRD10	hsa-miR-520e	-0.813245	0.61	Day 14
	ANKRD10	hsa-miR-892b	-0.813245	0.999	Day 14
	ANKRD32	hsa-miR-202	-0.658699	0.607	Day 14
	ANKRD36	hsa-miR-202	-0.927905	0.607	Day 14
	ANKRD36	hsa-miR-26b	-0.927905	-0.687	Day 14
	ANKRD36	hsa-miR-520e	-0.927905	0.61	Day 14
	ANKRD36	hsa-miR-892b	-0.927905	0.999	Day 14
	ARHGAP24	hsa-miR-1238	-1.42789	0.969	day 0
	ARHGAP24	hsa-miR-26b	-0.920819	-0.687	Day 14
	ARHGAP24	hsa-miR-520e	-0.920819	0.61	Day 14
	ARHGAP29	hsa-miR-26b	-2.0791	-0.687	Day 14
	ARHGAP29	hsa-miR-500	-2.0791	0.818	Day 14
	ARHGAP29	hsa-miR-520e	-2.0791	0.61	Day 14
	ARHGAP29	hsa-miR-34a	-2.46549	0.781	Day 7
	ASB2	hsa-miR-760	-1.09922	0.737	Day 14
	ATP2A1	hsa-miR-1305	-0.904766	0.757	day 0
	ATP2A1	hsa-miR-1305	-0.672311	1.75	Day 14
	B4GALT6	hsa-miR-378	-1.13421	-0.938	day 0
	B4GALT6	hsa-miR-202	-1.36704	0.607	Day 14
	B4GALT6	hsa-miR-202	-1.69054	0.607	Day 14
	B4GALT6	hsa-miR-342-3p	-1.36704	-1.018	Day 14
	B4GALT6	hsa-miR-342-3p	-1.69054	-1.018	Day 14
	B4GALT6	hsa-miR-500	-1.36704	0.818	Day 14
	B4GALT6	hsa-miR-500	-1.69054	0.818	Day 14
	B4GALT6	hsa-miR-520e	-1.36704	0.61	Day 14
	B4GALT6	hsa-miR-520e	-1.69054	0.61	Day 14
	B4GALT6	hsa-miR-760	-1.36704	0.737	Day 14
	B4GALT6	hsa-miR-760	-1.69054	0.737	Day 14
	BACH2	hsa-miR-34a	-0.701053	0.781	Day 7
	BACH2	hsa-miR-892b	-0.701053	-1.047	Day 7
	BAG5	hsa-miR-342-3p	-0.6438	-1.018	Day 14
	BAG5	hsa-miR-342-3p	-0.818264	-1.018	Day 14
	BAG5	hsa-miR-892b	-0.6438	0.999	Day 14
	BAG5	hsa-miR-892b	-0.818264	0.999	Day 14
	BAG5	hsa-miR-892b	-0.764872	-1.047	Day 7
	BAG5	hsa-miR-892b	-0.726025	-1.047	Day 7
	BAG5	hsa-miR-892b	-0.845707	-1.047	Day 7
	BARD1	hsa-miR-342-3p	-0.694092	-1.018	Day 14
	BARD1	hsa-miR-342-3p	-0.619759	-1.018	Day 14
	BAZ2B	hsa-miR-1305	-0.872599	1.75	Day 14
	BAZ2B	hsa-miR-139-3p	-0.872599	1.013	Day 14
	BAZ2B	hsa-miR-26b	-0.872599	-0.687	Day 14
	BCL11A	hsa-miR-1305	-1.11708	1.75	Day 14
	BCL11A	hsa-miR-26b	-1.11708	-0.687	Day 14
	BCL11A	hsa-miR-500	-1.11708	0.818	Day 14
	BCL11A	hsa-miR-520e	-1.11708	0.61	Day 14
	BCL2	hsa-miR-1305	-0.897039	-0.965	Day 7
	BCL2	hsa-miR-139-3p	-0.897039	-1.562	Day 7
	BCL2	hsa-miR-34a	-0.897039	0.781	Day 7
	BEGAIN	hsa-miR-892b	-1.26793	-1.047	Day 7
	C13orf18	hsa-miR-202	-1.14713	0.607	Day 14
	C13orf18	hsa-miR-26b	-1.14713	-0.687	Day 14
	C13orf18	hsa-miR-892b	-1.14713	0.999	Day 14
	C13orf18	hsa-miR-892b	-0.93189	-1.047	Day 7
	C14orf2	hsa-miR-34a	-0.817006	0.777	day 0
	C18orf25	hsa-miR-34a	-0.863819	0.777	day 0
	C18orf25	hsa-miR-378	-0.863819	-0.938	day 0
	C18orf25	hsa-miR-26b	-0.868448	-0.687	Day 14
	C18orf25	hsa-miR-342-3p	-0.868448	-1.018	Day 14
	C18orf25	hsa-miR-500	-0.868448	0.818	Day 14
	C18orf25	hsa-miR-520e	-0.868448	0.61	Day 14
	C18orf25	hsa-miR-34a	-0.718223	0.781	Day 7
	C18orf32	hsa-miR-378	-0.660381	-0.938	day 0
	C18orf32	hsa-miR-520e	-0.789549	0.61	Day 14
	C18orf54	hsa-miR-26b	-0.787751	-0.687	Day 14
	C18orf54	hsa-miR-500	-0.787751	0.818	Day 14
	C18orf54	hsa-miR-520e	-0.787751	0.61	Day 14
	C18orf54	hsa-miR-892b	-0.787751	0.999	Day 14
	C18orf54	hsa-miR-892b	-1.00816	-1.047	Day 7
	C18orf54	hsa-miR-892b	-0.725246	-1.047	Day 7
	C1orf74	hsa-miR-34a	0.669771	0.777	day 0
	C1orf74	hsa-miR-34a	0.649109	0.781	Day 7
	C3orf32	hsa-miR-760	-1.37247	0.737	Day 14
	CACNA1A	hsa-miR-1305	-0.950996	1.75	Day 14
	CACNA1A	hsa-miR-520e	-0.950996	0.61	Day 14
	CARD6	hsa-miR-516a-5p	-1.47998	0.512	Day 14
	CBFA2T3	hsa-miR-139-3p	1.16388	1.013	Day 14
	CBFA2T3	hsa-miR-202	1.16388	0.607	Day 14
	CBX2	hsa-miR-34a	0.672297	0.781	Day 7
	CBX2	hsa-miR-892b	0.672297	-1.047	Day 7
	CCDC76	hsa-miR-34a	-0.872025	0.777	day 0
	CD40	hsa-miR-191*	0.763685	1.027	day 0
	CD40	hsa-miR-34a	0.763685	0.777	day 0
	CD40	hsa-miR-425*	0.763685	0.91	day 0
	CD40	hsa-miR-139-3p	0.763273	1.013	Day 14
	CD40	hsa-miR-139-3p	0.620638	1.013	Day 14
	CD59	hsa-miR-202	-0.613932	0.607	Day 14
	CD59	hsa-miR-26b	-0.613932	-0.687	Day 14
	CD59	hsa-miR-342-3p	-0.613932	-1.018	Day 14
	CD59	hsa-miR-500	-0.613932	0.818	Day 14
	CD59	hsa-miR-516a-5p	-0.613932	0.512	Day 14
	CD59	hsa-miR-760	-0.613932	0.737	Day 14
	CD59	hsa-miR-892b	-0.613932	0.999	Day 14
	CD99	hsa-miR-520e	-3.23196	0.61	Day 14
	CDH2	hsa-miR-26b	-1.52578	-0.687	Day 14
	CDH2	hsa-miR-26b	-0.855943	-0.687	Day 14
	CDKN1C	hsa-miR-34a	-0.931323	0.777	day 0
	CDKN1C	hsa-miR-150*	-0.99072	0.784	Day 14
	CDKN1C	hsa-miR-26b	-0.99072	-0.687	Day 14
	CDKN1C	hsa-miR-34a	-0.899917	0.781	Day 7
	CNDP2	hsa-miR-520e	-0.699719	0.61	Day 14
	CNR1	hsa-miR-202	-1.91875	0.607	Day 14
	CNR1	hsa-miR-26b	-1.91875	-0.687	Day 14
	CNR1	hsa-miR-342-3p	-1.91875	-1.018	Day 14
	CNR1	hsa-miR-500	-1.91875	0.818	Day 14
	CNR1	hsa-miR-516a-5p	-1.91875	0.512	Day 14
	CNR1	hsa-miR-520e	-1.91875	0.61	Day 14
	COQ4	hsa-miR-892b	0.616115	-1.047	Day 7
	CRIP2	hsa-miR-34a	-1.40463	0.777	day 0
	CRIP2	hsa-miR-342-3p	-2.00934	-1.018	Day 14
	CRIP2	hsa-miR-892b	-2.00934	0.999	Day 14
	CRIP2	hsa-miR-34a	-1.74252	0.781	Day 7
	CRIP2	hsa-miR-892b	-1.74252	-1.047	Day 7
	CSRP1	hsa-miR-34a	0.623802	0.781	Day 7
	CXCL12	hsa-miR-342-3p	-1.51366	-1.018	Day 14
	CXCL12	hsa-miR-342-3p	-2.91064	-1.018	Day 14
	CXCL12	hsa-miR-520e	-1.51366	0.61	Day 14
	CXCL12	hsa-miR-520e	-2.91064	0.61	Day 14
	CXCL12	hsa-miR-760	-1.51366	0.737	Day 14
	CXCL12	hsa-miR-760	-2.91064	0.737	Day 14
	CXCL14	hsa-miR-34a	-1.52741	0.777	day 0
	CXCL14	hsa-miR-1299	-2.72409	0.778	Day 14
	CXCL14	hsa-miR-1299	-2.67544	0.778	Day 14
	CXCL14	hsa-miR-520e	-2.72409	0.61	Day 14
	CXCL14	hsa-miR-520e	-2.67544	0.61	Day 14
	CXCL14	hsa-miR-34a	-1.60308	0.781	Day 7
	DAAM1	hsa-miR-34a	-0.967638	0.777	day 0
	DAAM1	hsa-miR-34a	-0.972227	0.781	Day 7
	DGAT2	hsa-miR-342-3p	0.63595	-1.018	Day 14
	DGAT2	hsa-miR-500	0.63595	0.818	Day 14
	DGAT2	hsa-miR-516a-5p	0.63595	0.512	Day 14
	DNAJB14	hsa-miR-342-3p	-0.994696	-1.018	Day 14
	DNAJB14	hsa-miR-500	-0.994696	0.818	Day 14
	DOCK9	hsa-miR-34a	0.846956	0.777	day 0
	DOK6	hsa-miR-1305	-1.45565	0.757	day 0
	DOK6	hsa-miR-34a	-1.45565	0.777	day 0
	DOK6	hsa-miR-1305	-1.67196	-0.965	Day 7
	DOK6	hsa-miR-1305	-1.51796	-0.965	Day 7
	DOK6	hsa-miR-34a	-1.67196	0.781	Day 7
	DOK6	hsa-miR-34a	-1.51796	0.781	Day 7
	DSC2	hsa-miR-26b	-1.48244	-0.687	Day 14
	DSC2	hsa-miR-26b	-2.10359	-0.687	Day 14
	DSC2	hsa-miR-342-3p	-1.48244	-1.018	Day 14
	DSC2	hsa-miR-342-3p	-2.10359	-1.018	Day 14
	DSC2	hsa-miR-892b	-1.48244	0.999	Day 14
	DSC2	hsa-miR-892b	-2.10359	0.999	Day 14
	DSC2	hsa-miR-892b	-1.59535	-1.047	Day 7
	DSC2	hsa-miR-892b	-2.12786	-1.047	Day 7
	DSEL	hsa-miR-34a	-0.655301	0.781	Day 7
	DSEL	hsa-miR-892b	-0.655301	-1.047	Day 7
	DSG2	hsa-miR-760	-0.930265	0.737	Day 14
	DSG2	hsa-miR-760	-1.27611	0.737	Day 14
	DTNA	hsa-miR-34a	-0.782299	0.777	day 0
	DTNA	hsa-miR-34a	-0.783629	0.777	day 0
	DTNA	hsa-miR-202	-0.588129	0.607	Day 14
	DTNA	hsa-miR-26b	-0.588129	-0.687	Day 14
	DTNA	hsa-miR-760	-0.588129	0.737	Day 14
	DTNA	hsa-miR-34a	-1.05072	0.781	Day 7
	DUSP27	hsa-miR-760	1.68139	0.737	Day 14
	DYM	hsa-miR-191*	-0.655444	1.027	day 0
	EFNB2	hsa-miR-139-3p	-1.71483	1.013	Day 14
	EFNB2	hsa-miR-342-3p	-1.71483	-1.018	Day 14
	EFNB2	hsa-miR-520e	-1.71483	0.61	Day 14
	EHF	hsa-miR-1305	-1.246	1.75	Day 14
	EHF	hsa-miR-202	-1.246	0.607	Day 14
	EHF	hsa-miR-26b	-1.246	-0.687	Day 14
	EHF	hsa-miR-342-3p	-1.246	-1.018	Day 14
	EIF5	hsa-miR-26b	-0.631565	-0.687	Day 14
	EIF5	hsa-miR-500	-0.631565	0.818	Day 14
	EIF5	hsa-miR-516a-5p	-0.631565	0.512	Day 14
	EIF5	hsa-miR-520e	-0.631565	0.61	Day 14
	EIF5	hsa-miR-760	-0.631565	0.737	Day 14
	ELAVL2	hsa-miR-26b	-2.10626	-0.687	Day 14
	ELAVL2	hsa-miR-342-3p	-2.10626	-1.018	Day 14
	ELAVL2	hsa-miR-520e	-2.10626	0.61	Day 14
	ELOVL7	hsa-miR-26b	-1.03737	-0.687	Day 14
	EPG5	hsa-miR-1305	-1.00945	-0.965	Day 7
	EPHB4	hsa-miR-1299	0.607287	0.778	Day 14
	EPHB4	hsa-miR-520e	0.607287	0.61	Day 14
	FAM49A	hsa-miR-378	-0.708218	-0.938	day 0
	FAM59A	hsa-miR-202	-0.695806	0.607	Day 14
	FAM59A	hsa-miR-342-3p	-0.695806	-1.018	Day 14
	FAM65B	hsa-miR-892b	1.03833	0.999	Day 14
	FAM65B	hsa-miR-892b	1.21935	0.999	Day 14
	FAM65B	hsa-miR-892b	0.903342	-1.047	Day 7
	FCGRT	hsa-miR-342-3p	-1.51395	-1.018	Day 14
	FCGRT	hsa-miR-516a-5p	-1.51395	0.512	Day 14
	FECH	hsa-miR-892b	-0.626231	-1.047	Day 7
	FGFR3	hsa-miR-760	-0.770397	0.737	Day 14
	FLRT2	hsa-miR-34a	-2.31263	0.777	day 0
	FLRT2	hsa-miR-139-3p	-2.81606	1.013	Day 14
	FLRT2	hsa-miR-202	-2.81606	0.607	Day 14
	FLRT2	hsa-miR-342-3p	-2.81606	-1.018	Day 14
	FLRT2	hsa-miR-139-3p	-2.59174	-1.562	Day 7
	FLRT2	hsa-miR-34a	-2.59174	0.781	Day 7
	FN1	hsa-miR-26b	-0.668524	-0.687	Day 14
	FN1	hsa-miR-892b	-0.668524	0.999	Day 14
	G3BP1	hsa-miR-34a	-0.633444	0.781	Day 7
	G3BP1	hsa-miR-892b	-0.633444	-1.047	Day 7
	GALM	hsa-miR-520e	0.881155	0.61	Day 14
	GALM	hsa-miR-34a	0.690668	0.781	Day 7
	GALNT1	hsa-miR-1305	-1.12447	0.757	day 0
	GALNT1	hsa-miR-1305	-1.03585	0.757	day 0
	GALNT1	hsa-miR-1305	-1.08568	0.757	day 0
	GALNT1	hsa-miR-1305	-1.10072	0.757	day 0
	GALNT1	hsa-miR-1305	-1.30275	1.75	Day 14
	GALNT1	hsa-miR-1305	-1.18514	1.75	Day 14
	GALNT1	hsa-miR-1305	-1.04186	1.75	Day 14
	GALNT1	hsa-miR-1305	-1.32988	1.75	Day 14
	GALNT1	hsa-miR-202	-1.30275	0.607	Day 14
	GALNT1	hsa-miR-202	-1.18514	0.607	Day 14
	GALNT1	hsa-miR-202	-1.04186	0.607	Day 14
	GALNT1	hsa-miR-202	-1.32988	0.607	Day 14
	GALNT1	hsa-miR-500	-1.30275	0.818	Day 14
	GALNT1	hsa-miR-500	-1.18514	0.818	Day 14
	GALNT1	hsa-miR-500	-1.04186	0.818	Day 14
	GALNT1	hsa-miR-500	-1.32988	0.818	Day 14
	GALNT1	hsa-miR-892b	-1.30275	0.999	Day 14
	GALNT1	hsa-miR-892b	-1.18514	0.999	Day 14
	GALNT1	hsa-miR-892b	-1.04186	0.999	Day 14
	GALNT1	hsa-miR-892b	-1.32988	0.999	Day 14
	GALNT1	hsa-miR-1305	-0.781112	-0.965	Day 7
	GALNT1	hsa-miR-1305	-1.2068	-0.965	Day 7
	GALNT1	hsa-miR-1305	-0.843518	-0.965	Day 7
	GALNT1	hsa-miR-1305	-1.24873	-0.965	Day 7
	GALNT1	hsa-miR-892b	-0.781112	-1.047	Day 7
	GALNT1	hsa-miR-892b	-1.2068	-1.047	Day 7
	GALNT1	hsa-miR-892b	-0.843518	-1.047	Day 7
	GALNT1	hsa-miR-892b	-1.24873	-1.047	Day 7
	GALNTL2	hsa-miR-202	-1.78502	0.607	Day 14
	GALNTL2	hsa-miR-202	-1.92964	0.607	Day 14
	GALNTL2	hsa-miR-520e	-1.78502	0.61	Day 14
	GALNTL2	hsa-miR-520e	-1.92964	0.61	Day 14
	GBP3	hsa-miR-202	-0.875333	0.607	Day 14
	GBP3	hsa-miR-26b	-0.875333	-0.687	Day 14
	GBP3	hsa-miR-520e	-0.875333	0.61	Day 14
	GMFB	hsa-miR-26b	-0.81727	-0.687	Day 14
	GMFB	hsa-miR-342-3p	-0.81727	-1.018	Day 14
	GMFB	hsa-miR-520e	-0.81727	0.61	Day 14
	GPC6	hsa-miR-520e	-0.633415	0.61	Day 14
	GPC6	hsa-miR-520e	-0.785153	0.61	Day 14
	GPM6A	hsa-miR-520e	-1.91846	0.61	Day 14
	GPR180	hsa-miR-1305	-1.06478	0.757	day 0
	GPR180	hsa-miR-378	-1.06478	-0.938	day 0
	GPSM1	hsa-miR-150*	-0.608997	0.784	Day 14
	GPSM1	hsa-miR-26b	-0.608997	-0.687	Day 14
	GPSM1	hsa-miR-760	-0.608997	0.737	Day 14
	GPX1	hsa-miR-516a-5p	-2.78873	0.512	Day 14
	GRB10	hsa-miR-34a	-0.649098	0.781	Day 7
	GRB10	hsa-miR-892b	-0.649098	-1.047	Day 7
	GRIN3B	hsa-miR-34a	-0.756669	0.781	Day 7
	HDHD2	hsa-miR-26b	-0.800821	-0.687	Day 14
	HDHD2	hsa-miR-892b	-0.800821	0.999	Day 14
	HDHD2	hsa-miR-892b	-0.661008	-1.047	Day 7
	HES1	hsa-miR-26b	-1.03577	-0.687	Day 14
	HES1	hsa-miR-516a-5p	-1.03577	0.512	Day 14
	HEY2	hsa-miR-26b	-0.74384	-0.687	Day 14
	HEY2	hsa-miR-520e	-0.74384	0.61	Day 14
	HLA-DMA	hsa-miR-760	-1.15689	0.737	Day 14
	HMGA2	hsa-miR-1305	0.835106	1.75	Day 14
	HMGA2	hsa-miR-202	0.835106	0.607	Day 14
	HMGA2	hsa-miR-26b	0.835106	-0.687	Day 14
	HMGA2	hsa-miR-516a-5p	0.835106	0.512	Day 14
	HMGA2	hsa-miR-760	0.835106	0.737	Day 14
	ICAM1	hsa-miR-892b	-0.679952	0.999	Day 14
	ICAM1	hsa-miR-892b	-1.22762	0.999	Day 14
	ID1	hsa-miR-1305	-0.809066	1.75	Day 14
	IER3IP1	hsa-miR-342-3p	-1.04795	-1.018	Day 14
	IER3IP1	hsa-miR-500	-1.04795	0.818	Day 14
	IER5	hsa-miR-139-3p	1.00479	-1.562	Day 7
	IFI44	hsa-miR-139-3p	-1.30075	1.013	Day 14
	IFI44	hsa-miR-139-3p	-0.69396	1.013	Day 14
	IFIT2	hsa-miR-892b	-0.804707	-1.047	Day 7
	IGFBP5	hsa-miR-1238	-0.716354	0.969	day 0
	IGFBP5	hsa-miR-34a	-0.716354	0.777	day 0
	IGFBP5	hsa-miR-342-3p	-0.643113	-1.018	Day 14
	IGFBP5	hsa-miR-760	-0.643113	0.737	Day 14
	IGFBP5	hsa-miR-892b	-0.643113	0.999	Day 14
	IL11	hsa-miR-342-3p	-0.996836	-1.018	Day 14
	IL11	hsa-miR-520e	-0.996836	0.61	Day 14
	INO80C	hsa-miR-892b	-0.861289	0.999	Day 14
	ITGA7	hsa-miR-342-3p	-1.40073	-1.018	Day 14
	ITGA7	hsa-miR-516a-5p	-1.40073	0.512	Day 14
	ITGA7	hsa-miR-760	-1.40073	0.737	Day 14
	ITGB4	hsa-miR-34a	-1.16753	0.777	day 0
	ITGB4	hsa-miR-34a	-1.15151	0.777	day 0
	ITGB4	hsa-miR-139-3p	-1.08722	-1.562	Day 7
	ITGB4	hsa-miR-139-3p	-1.09935	-1.562	Day 7
	ITGB4	hsa-miR-34a	-1.08722	0.781	Day 7
	ITGB4	hsa-miR-34a	-1.09935	0.781	Day 7
	JAG2	hsa-miR-760	-1.22277	0.737	Day 14
	JAG2	hsa-miR-760	-1.12041	0.737	Day 14
	JAK1	hsa-miR-892b	-0.704538	-1.047	Day 7
	JAM2	hsa-miR-26b	-1.97426	-0.687	Day 14
	JAM2	hsa-miR-500	-1.97426	0.818	Day 14
	JAM2	hsa-miR-520e	-1.97426	0.61	Day 14
	KCTD12	hsa-miR-342-3p	-1.61358	-1.018	Day 14
	KCTD12	hsa-miR-342-3p	-2.40258	-1.018	Day 14
	KCTD12	hsa-miR-500	-1.61358	0.818	Day 14
	KCTD12	hsa-miR-500	-2.40258	0.818	Day 14
	KCTD12	hsa-miR-760	-1.61358	0.737	Day 14
	KCTD12	hsa-miR-760	-2.40258	0.737	Day 14
	KCTD12	hsa-miR-892b	-1.61358	0.999	Day 14
	KCTD12	hsa-miR-892b	-2.40258	0.999	Day 14
	KCTD12	hsa-miR-34a	-1.62633	0.781	Day 7
	KCTD12	hsa-miR-892b	-1.62633	-1.047	Day 7
	KCTD21	hsa-miR-34a	0.815244	0.781	Day 7
	KCTD21	hsa-miR-892b	0.815244	-1.047	Day 7
	KDSR	hsa-miR-892b	-1.12766	-1.047	Day 7
	KDSR	hsa-miR-892b	-0.784504	-1.047	Day 7
	KIAA0182	hsa-miR-34a	0.736452	0.781	Day 7
	KIAA0182	hsa-miR-892b	0.736452	-1.047	Day 7
	KIAA1468	hsa-miR-26b	-0.777733	-0.687	Day 14
	KIAA1468	hsa-miR-342-3p	-0.777733	-1.018	Day 14
	KIAA1468	hsa-miR-520e	-0.777733	0.61	Day 14
	KIF26A	hsa-miR-34a	-0.836832	0.777	day 0
	KIF26A	hsa-miR-34a	-0.614834	0.777	day 0
	KIF26A	hsa-miR-378	-0.836832	-0.938	day 0
	KIF26A	hsa-miR-378	-0.614834	-0.938	day 0
	KIF26A	hsa-miR-139-3p	-0.769275	1.013	Day 14
	KIF26A	hsa-miR-342-3p	-0.769275	-1.018	Day 14
	KIF26A	hsa-miR-760	-0.769275	0.737	Day 14
	KIF26A	hsa-miR-892b	-0.769275	0.999	Day 14
	KIFAP3	hsa-miR-342-3p	0.744453	-1.018	Day 14
	KLC1	hsa-miR-34a	-0.59935	0.781	Day 7
	LHX8	hsa-miR-520e	-1.0917	0.61	Day 14
	LIF	hsa-miR-1299	-1.79273	0.778	Day 14
	LIF	hsa-miR-26b	-1.79273	-0.687	Day 14
	LIF	hsa-miR-516a-5p	-1.79273	0.512	Day 14
	LIF	hsa-miR-520e	-1.79273	0.61	Day 14
	LIF	hsa-miR-760	-1.79273	0.737	Day 14
	LIF	hsa-miR-892b	-1.79273	0.999	Day 14
	LINGO2	hsa-miR-150*	-0.711819	0.784	Day 14
	LINGO2	hsa-miR-760	-0.711819	0.737	Day 14
	LMAN1	hsa-miR-34a	-0.685413	0.777	day 0
	LMAN1	hsa-miR-26b	-0.660064	-0.687	Day 14
	LMAN1	hsa-miR-26b	-0.660069	-0.687	Day 14
	LMAN1	hsa-miR-520e	-0.660064	0.61	Day 14
	LMAN1	hsa-miR-520e	-0.660069	0.61	Day 14
	LMAN1	hsa-miR-34a	-0.753791	0.781	Day 7
	LMAN1	hsa-miR-34a	-0.933051	0.781	Day 7
	LMAN1	hsa-miR-34a	-0.73303	0.781	Day 7
	LPAR5	hsa-miR-342-3p	-1.60645	-1.018	Day 14
	LPPR4	hsa-miR-342-3p	-1.08555	-1.018	Day 14
	LYN	hsa-miR-26b	0.967663	-0.687	Day 14
	MAGEA4	hsa-miR-202	-0.923362	0.607	Day 14
	MAGEA4	hsa-miR-892b	-0.923362	0.999	Day 14
	MAGEA4	hsa-miR-892b	-0.658216	-1.047	Day 7
	MALT1	hsa-miR-26b	-0.664275	-0.687	Day 14
	MALT1	hsa-miR-26b	-0.795653	-0.687	Day 14
	MALT1	hsa-miR-500	-0.664275	0.818	Day 14
	MALT1	hsa-miR-500	-0.795653	0.818	Day 14
	MALT1	hsa-miR-760	-0.664275	0.737	Day 14
	MALT1	hsa-miR-760	-0.795653	0.737	Day 14
	MAPKAPK2	hsa-miR-760	0.729917	0.737	Day 14
	MARK3	hsa-miR-892b	-0.749063	-1.047	Day 7
	MBD2	hsa-miR-1305	-0.630631	-0.965	Day 7
	MBNL2	hsa-miR-892b	-0.914372	-1.047	Day 7
	MEGF6	hsa-miR-342-3p	-1.41002	-1.018	Day 14
	MEGF6	hsa-miR-760	-1.41002	0.737	Day 14
	MEGF6	hsa-miR-892b	-1.41002	0.999	Day 14
	MEX3C	hsa-miR-34a	-0.723965	0.777	day 0
	MEX3C	hsa-miR-26b	-1.03833	-0.687	Day 14
	MEX3C	hsa-miR-342-3p	-1.03833	-1.018	Day 14
	MEX3C	hsa-miR-34a	-0.920417	0.781	Day 7
	MEX3C	hsa-miR-34a	-0.711396	0.781	Day 7
	MFAP2	hsa-miR-892b	-1.4588	0.999	Day 14
	MFAP2	hsa-miR-34a	-0.96414	0.781	Day 7
	MFAP2	hsa-miR-892b	-0.96414	-1.047	Day 7
	MMP16	hsa-miR-34a	-0.987125	0.781	Day 7
	MMP16	hsa-miR-892b	-0.987125	-1.047	Day 7
	MOXD1	hsa-miR-342-3p	-1.11719	-1.018	Day 14
	MTA1	hsa-miR-191*	-0.944808	1.027	day 0
	MTSS1	hsa-miR-342-3p	-2.00122	-1.018	Day 14
	MTSS1	hsa-miR-500	-2.00122	0.818	Day 14
	NEBL	hsa-miR-26b	-0.812297	-0.687	Day 14
	NEBL	hsa-miR-26b	-1.05813	-0.687	Day 14
	NEBL	hsa-miR-500	-0.812297	0.818	Day 14
	NEBL	hsa-miR-500	-1.05813	0.818	Day 14
	NEBL	hsa-miR-892b	-0.812297	0.999	Day 14
	NEBL	hsa-miR-892b	-1.05813	0.999	Day 14
	NEDD4L	hsa-miR-34a	-0.707607	0.777	day 0
	NEDD4L	hsa-miR-26b	-0.999205	-0.687	Day 14
	NEDD4L	hsa-miR-26b	-0.766878	-0.687	Day 14
	NEDD4L	hsa-miR-26b	-1.06493	-0.687	Day 14
	NEDD4L	hsa-miR-342-3p	-0.999205	-1.018	Day 14
	NEDD4L	hsa-miR-342-3p	-0.766878	-1.018	Day 14
	NEDD4L	hsa-miR-342-3p	-1.06493	-1.018	Day 14
	NEDD4L	hsa-miR-520e	-0.999205	0.61	Day 14
	NEDD4L	hsa-miR-520e	-0.766878	0.61	Day 14
	NEDD4L	hsa-miR-520e	-1.06493	0.61	Day 14
	NEDD4L	hsa-miR-892b	-0.999205	0.999	Day 14
	NEDD4L	hsa-miR-892b	-0.766878	0.999	Day 14
	NEDD4L	hsa-miR-892b	-1.06493	0.999	Day 14
	NEDD4L	hsa-miR-34a	-1.00966	0.781	Day 7
	NEDD4L	hsa-miR-34a	-0.77659	0.781	Day 7
	NEDD4L	hsa-miR-34a	-0.946209	0.781	Day 7
	NEDD4L	hsa-miR-892b	-1.00966	-1.047	Day 7
	NEDD4L	hsa-miR-892b	-0.77659	-1.047	Day 7
	NEDD4L	hsa-miR-892b	-0.946209	-1.047	Day 7
	NKAIN4	hsa-miR-760	-1.00805	0.737	Day 14
	NKAIN4	hsa-miR-760	-1.40747	0.737	Day 14
	NRTN	hsa-miR-202	1.26774	0.607	Day 14
	NTNG1	hsa-miR-34a	-1.67119	0.777	day 0
	NTNG1	hsa-miR-378	-1.67119	-0.938	day 0
	NTNG1	hsa-miR-26b	-2.05946	-0.687	Day 14
	NTNG1	hsa-miR-516a-5p	-2.05946	0.512	Day 14
	NTNG1	hsa-miR-892b	-2.05946	0.999	Day 14
	NTNG1	hsa-miR-34a	-2.12344	0.781	Day 7
	NTNG1	hsa-miR-892b	-2.12344	-1.047	Day 7
	NUDT14	hsa-miR-892b	-0.814907	-1.047	Day 7
	ONECUT2	hsa-miR-1305	-0.887079	0.757	day 0
	ONECUT2	hsa-miR-34a	-0.887079	0.777	day 0
	ONECUT2	hsa-miR-378	-0.887079	-0.938	day 0
	PARD6G	hsa-miR-500	-1.64324	0.818	Day 14
	PARD6G	hsa-miR-520e	-1.64324	0.61	Day 14
	PCDH7	hsa-miR-520e	-2.06876	0.61	Day 14
	PEG10	hsa-miR-34a	-0.790081	0.781	Day 7
	PIAS2	hsa-miR-500	-0.751298	0.818	Day 14
	PID1	hsa-miR-34a	0.659662	0.777	day 0
	PLD6	hsa-miR-892b	0.648566	-1.047	Day 7
	PLEKHA7	hsa-miR-26b	-0.806014	-0.687	Day 14
	PLEKHA7	hsa-miR-342-3p	-0.806014	-1.018	Day 14
	PLSCR4	hsa-miR-520e	-2.69533	0.61	Day 14
	PLSCR4	hsa-miR-892b	-2.69533	0.999	Day 14
	PLSCR4	hsa-miR-892b	-2.76905	-1.047	Day 7
	PLXDC1	hsa-miR-202	-1.93289	0.607	Day 14
	PLXDC1	hsa-miR-202	-2.42897	0.607	Day 14
	PLXDC1	hsa-miR-26b	-1.93289	-0.687	Day 14
	PLXDC1	hsa-miR-26b	-2.42897	-0.687	Day 14
	PLXDC1	hsa-miR-500	-1.93289	0.818	Day 14
	PLXDC1	hsa-miR-500	-2.42897	0.818	Day 14
	PLXDC1	hsa-miR-520e	-1.93289	0.61	Day 14
	PLXDC1	hsa-miR-520e	-2.42897	0.61	Day 14
	PLXDC1	hsa-miR-760	-1.93289	0.737	Day 14
	PLXDC1	hsa-miR-760	-2.42897	0.737	Day 14
	PLXDC1	hsa-miR-892b	-1.93289	0.999	Day 14
	PLXDC1	hsa-miR-892b	-2.42897	0.999	Day 14
	PLXDC1	hsa-miR-34a	-1.43817	0.781	Day 7
	PLXDC1	hsa-miR-34a	-2.02409	0.781	Day 7
	PLXDC1	hsa-miR-892b	-1.43817	-1.047	Day 7
	PLXDC1	hsa-miR-892b	-2.02409	-1.047	Day 7
	PMAIP1	hsa-miR-202	-1.23276	0.607	Day 14
	PMAIP1	hsa-miR-26b	-1.23276	-0.687	Day 14
	PPP1R1B	hsa-miR-342-3p	-2.29635	-1.018	Day 14
	PPP2R5C	hsa-miR-34a	-1.3405	0.777	day 0
	PQLC1	hsa-miR-342-3p	-0.785225	-1.018	Day 14
	PRR16	hsa-miR-520e	-0.703825	0.61	Day 14
	PSEN2	hsa-miR-892b	0.604642	-1.047	Day 7
	RABGEF1	hsa-miR-342-3p	0.754098	-1.018	Day 14
	RABGEF1	hsa-miR-500	0.754098	0.818	Day 14
	RABGEF1	hsa-miR-516a-5p	0.754098	0.512	Day 14
	RABGEF1	hsa-miR-892b	0.754098	0.999	Day 14
	RASSF5	hsa-miR-34a	1.01827	0.781	Day 7
	RASSF5	hsa-miR-892b	1.01827	-1.047	Day 7
	RBM8A	hsa-miR-1305	-0.794812	-0.965	Day 7
	RBP4	hsa-miR-425*	-0.997278	0.91	day 0
	RBPMS2	hsa-miR-34a	0.639602	0.781	Day 7
	RCAN1	hsa-miR-34a	-0.80898	0.781	Day 7
	RCAN1	hsa-miR-892b	-0.80898	-1.047	Day 7
	RGS10	hsa-miR-139-3p	0.725944	-1.562	Day 7
	RGS17	hsa-miR-34a	-0.660411	0.777	day 0
	RNF138	hsa-miR-26b	-1.05703	-0.687	Day 14
	RNF138	hsa-miR-500	-1.05703	0.818	Day 14
	RNF138	hsa-miR-892b	-1.05703	0.999	Day 14
	RNF138	hsa-miR-892b	-0.774989	-1.047	Day 7
	ROBO2	hsa-miR-1305	-0.961483	0.757	day 0
	RPRD1A	hsa-miR-34a	-0.889382	0.777	day 0
	RPRD1A	hsa-miR-34a	-0.692292	0.777	day 0
	RPRD1A	hsa-miR-202	-0.712204	0.607	Day 14
	RPRD1A	hsa-miR-202	-0.65488	0.607	Day 14
	RPRD1A	hsa-miR-202	-0.917248	0.607	Day 14
	RPRD1A	hsa-miR-342-3p	-0.712204	-1.018	Day 14
	RPRD1A	hsa-miR-342-3p	-0.65488	-1.018	Day 14
	RPRD1A	hsa-miR-342-3p	-0.917248	-1.018	Day 14
	RPRD1A	hsa-miR-892b	-0.712204	0.999	Day 14
	RPRD1A	hsa-miR-892b	-0.65488	0.999	Day 14
	RPRD1A	hsa-miR-892b	-0.917248	0.999	Day 14
	RPRD1A	hsa-miR-34a	-0.753442	0.781	Day 7
	RPRD1A	hsa-miR-34a	-0.719625	0.781	Day 7
	RPRD1A	hsa-miR-34a	-0.990584	0.781	Day 7
	RPRD1A	hsa-miR-34a	-1.07448	0.781	Day 7
	RPRD1A	hsa-miR-34a	-0.926716	0.781	Day 7
	RPRD1A	hsa-miR-892b	-0.753442	-1.047	Day 7
	RPRD1A	hsa-miR-892b	-0.719625	-1.047	Day 7
	RPRD1A	hsa-miR-892b	-0.990584	-1.047	Day 7
	RPRD1A	hsa-miR-892b	-1.07448	-1.047	Day 7
	RPRD1A	hsa-miR-892b	-0.926716	-1.047	Day 7
	RTTN	hsa-miR-378	-0.760122	-0.938	day 0
	SCARA5	hsa-miR-520e	-1.16557	0.61	Day 14
	SCARA5	hsa-miR-760	-1.16557	0.737	Day 14
	SCUBE3	hsa-miR-202	-1.96481	0.607	Day 14
	SCUBE3	hsa-miR-760	-1.96481	0.737	Day 14
	SCUBE3	hsa-miR-34a	-1.40286	0.781	Day 7
	SDHC	hsa-miR-1305	0.606578	-0.965	Day 7
	SDHC	hsa-miR-34a	0.606578	0.781	Day 7
	SDHC	hsa-miR-892b	0.606578	-1.047	Day 7
	SEPT2	hsa-miR-1305	-0.816665	0.757	day 0
	SEPT2	hsa-miR-1305	-0.785976	-0.965	Day 7
	SEPT2	hsa-miR-1305	-0.694814	-0.965	Day 7
	SEPT2	hsa-miR-1305	-0.637058	-0.965	Day 7
	SERPINH1	hsa-miR-342-3p	-1.81971	-1.018	Day 14
	SFRS18	hsa-miR-26b	-0.754317	-0.687	Day 14
	SLC25A36	hsa-miR-26b	-0.841533	-0.687	Day 14
	SLC25A36	hsa-miR-760	-0.841533	0.737	Day 14
	SLC39A6	hsa-miR-892b	-0.768126	-1.047	Day 7
	SLC39A6	hsa-miR-892b	-0.752947	-1.047	Day 7
	SLC39A6	hsa-miR-892b	-0.684574	-1.047	Day 7
	SLC39A6	hsa-miR-892b	-0.744877	-1.047	Day 7
	SLC7A8	hsa-miR-760	-1.38027	0.737	Day 14
	SLC7A8	hsa-miR-760	-1.68191	0.737	Day 14
	SLITRK6	hsa-miR-500	-1.49149	0.818	Day 14
	SLITRK6	hsa-miR-500	-1.29452	0.818	Day 14
	SMAD2	hsa-miR-34a	-0.651215	0.777	day 0
	SMAD2	hsa-miR-34a	-0.669157	0.777	day 0
	SMAD2	hsa-miR-34a	-0.767794	0.777	day 0
	SMAD2	hsa-miR-378	-0.651215	-0.938	day 0
	SMAD2	hsa-miR-378	-0.669157	-0.938	day 0
	SMAD2	hsa-miR-378	-0.767794	-0.938	day 0
	SMAD2	hsa-miR-139-3p	-0.816483	1.013	Day 14
	SMAD2	hsa-miR-139-3p	-0.626792	1.013	Day 14
	SMAD2	hsa-miR-139-3p	-0.792591	1.013	Day 14
	SMAD2	hsa-miR-139-3p	-0.812341	1.013	Day 14
	SMAD2	hsa-miR-202	-0.816483	0.607	Day 14
	SMAD2	hsa-miR-202	-0.626792	0.607	Day 14
	SMAD2	hsa-miR-202	-0.792591	0.607	Day 14
	SMAD2	hsa-miR-202	-0.812341	0.607	Day 14
	SMAD2	hsa-miR-26b	-0.816483	-0.687	Day 14
	SMAD2	hsa-miR-26b	-0.626792	-0.687	Day 14
	SMAD2	hsa-miR-26b	-0.792591	-0.687	Day 14
	SMAD2	hsa-miR-26b	-0.812341	-0.687	Day 14
	SMAD2	hsa-miR-342-3p	-0.816483	-1.018	Day 14
	SMAD2	hsa-miR-342-3p	-0.626792	-1.018	Day 14
	SMAD2	hsa-miR-342-3p	-0.792591	-1.018	Day 14
	SMAD2	hsa-miR-342-3p	-0.812341	-1.018	Day 14
	SMAD2	hsa-miR-516a-5p	-0.816483	0.512	Day 14
	SMAD2	hsa-miR-516a-5p	-0.626792	0.512	Day 14
	SMAD2	hsa-miR-516a-5p	-0.792591	0.512	Day 14
	SMAD2	hsa-miR-516a-5p	-0.812341	0.512	Day 14
	SMAD2	hsa-miR-520e	-0.816483	0.61	Day 14
	SMAD2	hsa-miR-520e	-0.626792	0.61	Day 14
	SMAD2	hsa-miR-520e	-0.792591	0.61	Day 14
	SMAD2	hsa-miR-520e	-0.812341	0.61	Day 14
	SMAD2	hsa-miR-139-3p	-0.785413	-1.562	Day 7
	SMAD2	hsa-miR-139-3p	-0.823114	-1.562	Day 7
	SMAD2	hsa-miR-139-3p	-0.959845	-1.562	Day 7
	SMAD2	hsa-miR-139-3p	-0.904392	-1.562	Day 7
	SMAD2	hsa-miR-139-3p	-0.751697	-1.562	Day 7
	SMAD2	hsa-miR-34a	-0.785413	0.781	Day 7
	SMAD2	hsa-miR-34a	-0.823114	0.781	Day 7
	SMAD2	hsa-miR-34a	-0.959845	0.781	Day 7
	SMAD2	hsa-miR-34a	-0.904392	0.781	Day 7
	SMAD2	hsa-miR-34a	-0.751697	0.781	Day 7
	SMAD4	hsa-miR-1305	-0.994403	0.757	day 0
	SMAD4	hsa-miR-1305	-0.66709	0.757	day 0
	SMAD4	hsa-miR-34a	-0.994403	0.777	day 0
	SMAD4	hsa-miR-34a	-0.66709	0.777	day 0
	SMAD4	hsa-miR-378	-0.994403	-0.938	day 0
	SMAD4	hsa-miR-378	-0.66709	-0.938	day 0
	SMAD4	hsa-miR-1299	-0.605093	0.778	Day 14
	SMAD4	hsa-miR-1305	-0.605093	1.75	Day 14
	SMAD4	hsa-miR-202	-0.605093	0.607	Day 14
	SMAD4	hsa-miR-26b	-0.605093	-0.687	Day 14
	SMAD4	hsa-miR-500	-0.605093	0.818	Day 14
	SMAD4	hsa-miR-520e	-0.605093	0.61	Day 14
	SMAD4	hsa-miR-760	-0.605093	0.737	Day 14
	SMAD4	hsa-miR-892b	-0.605093	0.999	Day 14
	SMAD4	hsa-miR-1305	-1.0712	-0.965	Day 7
	SMAD4	hsa-miR-1305	-0.854454	-0.965	Day 7
	SMAD4	hsa-miR-34a	-1.0712	0.781	Day 7
	SMAD4	hsa-miR-34a	-0.854454	0.781	Day 7
	SMAD4	hsa-miR-892b	-1.0712	-1.047	Day 7
	SMAD4	hsa-miR-892b	-0.854454	-1.047	Day 7
	SMURF1	hsa-miR-342-3p	0.620884	-1.018	Day 14
	SMURF1	hsa-miR-516a-5p	0.620884	0.512	Day 14
	SMURF1	hsa-miR-760	0.620884	0.737	Day 14
	SMURF1	hsa-miR-892b	0.620884	0.999	Day 14
	SMURF1	hsa-miR-34a	0.659363	0.781	Day 7
	SMURF1	hsa-miR-892b	0.659363	-1.047	Day 7
	SNAI1	hsa-miR-34a	-0.635798	0.777	day 0
	SNAI1	hsa-miR-760	-0.64929	0.737	Day 14
	SNCA	hsa-miR-34a	-2.04575	0.777	day 0
	SNCA	hsa-miR-516a-5p	-2.338	0.512	Day 14
	SNCA	hsa-miR-34a	-2.47269	0.781	Day 7
	SOCS6	hsa-miR-34a	-0.788591	0.777	day 0
	SOCS6	hsa-miR-378	-0.788591	-0.938	day 0
	SOCS6	hsa-miR-34a	-0.660003	0.781	Day 7
	SOCS6	hsa-miR-892b	-0.660003	-1.047	Day 7
	SOS1	hsa-miR-1305	-0.891037	0.757	day 0
	SOS1	hsa-miR-378	-0.891037	-0.938	day 0
	ST8SIA4	hsa-miR-892b	-1.4562	-1.047	Day 7
	STX6	hsa-miR-26b	0.591381	-0.687	Day 14
	STX6	hsa-miR-520e	0.591381	0.61	Day 14
	STX6	hsa-miR-760	0.591381	0.737	Day 14
	STX6	hsa-miR-892b	0.591381	0.999	Day 14
	SYNGR2	hsa-miR-34a	0.670264	0.781	Day 7
	SYNGR3	hsa-miR-500	0.749126	0.818	Day 14
	TBRG1	hsa-miR-34a	-0.773229	0.777	day 0
	TBRG1	hsa-miR-378	-0.773229	-0.938	day 0
	TBX15	hsa-miR-378	-0.943613	-0.938	day 0
	TBX15	hsa-miR-342-3p	-0.780809	-1.018	Day 14
	TBX15	hsa-miR-892b	-0.780809	0.999	Day 14
	TBX15	hsa-miR-892b	-1.08821	-1.047	Day 7
	TCF4	hsa-miR-1305	-0.841071	0.757	day 0
	TCF4	hsa-miR-1305	-0.734436	0.757	day 0
	TCF4	hsa-miR-1305	-0.710021	0.757	day 0
	TCF4	hsa-miR-1305	-0.753354	0.757	day 0
	TCF4	hsa-miR-1305	-0.678903	0.757	day 0
	TCF4	hsa-miR-1305	-0.671902	1.75	Day 14
	TCF4	hsa-miR-1305	-0.672098	1.75	Day 14
	TCF4	hsa-miR-1305	-0.626272	1.75	Day 14
	TCF4	hsa-miR-1305	-0.68546	-0.965	Day 7
	TCF4	hsa-miR-1305	-0.758931	-0.965	Day 7
	TCF4	hsa-miR-1305	-0.719243	-0.965	Day 7
	TCF4	hsa-miR-1305	-0.705971	-0.965	Day 7
	TCF4	hsa-miR-1305	-0.766744	-0.965	Day 7
	TCF4	hsa-miR-1305	-0.855714	-0.965	Day 7
	TCF4	hsa-miR-1305	-0.720494	-0.965	Day 7
	TECPR2	hsa-miR-202	-0.628386	0.607	Day 14
	TECPR2	hsa-miR-26b	-0.628386	-0.687	Day 14
	TECPR2	hsa-miR-342-3p	-0.628386	-1.018	Day 14
	TECPR2	hsa-miR-500	-0.628386	0.818	Day 14
	TECPR2	hsa-miR-520e	-0.628386	0.61	Day 14
	TECPR2	hsa-miR-760	-0.628386	0.737	Day 14
	THEM4	hsa-miR-425*	0.894563	0.91	day 0
	THY1	hsa-miR-1299	-4.07448	0.778	Day 14
	THY1	hsa-miR-1299	-2.55122	0.778	Day 14
	THY1	hsa-miR-1299	-2.84447	0.778	Day 14
	THY1	hsa-miR-520e	-4.07448	0.61	Day 14
	THY1	hsa-miR-520e	-2.55122	0.61	Day 14
	THY1	hsa-miR-520e	-2.84447	0.61	Day 14
	TMEM164	hsa-miR-342-3p	0.619048	-1.018	Day 14
	TMEM164	hsa-miR-520e	0.619048	0.61	Day 14
	TMEM164	hsa-miR-760	0.619048	0.737	Day 14
	TMEM164	hsa-miR-892b	0.619048	0.999	Day 14
	TMEM164	hsa-miR-34a	0.747698	0.781	Day 7
	TMEM164	hsa-miR-34a	0.752546	0.781	Day 7
	TMEM164	hsa-miR-892b	0.747698	-1.047	Day 7
	TMEM164	hsa-miR-892b	0.752546	-1.047	Day 7
	TMEM178	hsa-miR-342-3p	-1.78051	-1.018	Day 14
	TMEM178	hsa-miR-500	-1.78051	0.818	Day 14
	TMEM63C	hsa-miR-1299	-0.994658	0.778	Day 14
	TMEM63C	hsa-miR-139-3p	-0.994658	1.013	Day 14
	TMEM63C	hsa-miR-202	-0.994658	0.607	Day 14
	TMEM63C	hsa-miR-760	-0.994658	0.737	Day 14
	TMEM63C	hsa-miR-892b	-0.994658	0.999	Day 14
	TNFRSF9	hsa-miR-34a	1.0084	0.781	Day 7
	TOX3	hsa-miR-520e	-2.89238	0.61	Day 14
	TOX3	hsa-miR-520e	-2.10572	0.61	Day 14
	TOX3	hsa-miR-520e	-2.98496	0.61	Day 14
	TPM3	hsa-miR-26b	0.773681	-0.687	Day 14
	TPM3	hsa-miR-342-3p	0.773681	-1.018	Day 14
	TPM3	hsa-miR-516a-5p	0.773681	0.512	Day 14
	TPM3	hsa-miR-520e	0.773681	0.61	Day 14
	TXNL1	hsa-miR-34a	-0.622123	0.781	Day 7
	USP37	hsa-miR-1305	-0.669295	-0.965	Day 7
	VDR	hsa-miR-342-3p	-0.666609	-1.018	Day 14
	VDR	hsa-miR-520e	-0.666609	0.61	Day 14
	VDR	hsa-miR-892b	-0.666609	0.999	Day 14
	VPS4B	hsa-miR-26b	-0.946282	-0.687	Day 14
	VPS4B	hsa-miR-520e	-0.946282	0.61	Day 14
	WDR11	hsa-miR-378	-0.763281	-0.938	day 0
	YY1	hsa-miR-34a	-0.586779	0.777	day 0
	YY1	hsa-miR-34a	-0.592408	0.777	day 0
	YY1	hsa-miR-34a	-0.778962	0.781	Day 7
	YY1	hsa-miR-34a	-0.587065	0.781	Day 7
	YY1	hsa-miR-34a	-0.681681	0.781	Day 7
	ZADH2	hsa-miR-378	-0.687813	-0.938	day 0
	ZADH2	hsa-miR-378	-0.63361	-0.938	day 0
	ZADH2	hsa-miR-378	-0.653232	-0.938	day 0
	ZADH2	hsa-miR-378	-0.829942	-0.938	day 0
	ZADH2	hsa-miR-202	-0.782945	0.607	Day 14
	ZADH2	hsa-miR-202	-0.838924	0.607	Day 14
	ZADH2	hsa-miR-202	-0.94529	0.607	Day 14
	ZADH2	hsa-miR-500	-0.782945	0.818	Day 14
	ZADH2	hsa-miR-500	-0.838924	0.818	Day 14
	ZADH2	hsa-miR-500	-0.94529	0.818	Day 14
	ZADH2	hsa-miR-520e	-0.782945	0.61	Day 14
	ZADH2	hsa-miR-520e	-0.838924	0.61	Day 14
	ZADH2	hsa-miR-520e	-0.94529	0.61	Day 14
	ZFYVE16	hsa-miR-202	-0.746896	0.607	Day 14
	ZFYVE16	hsa-miR-26b	-0.746896	-0.687	Day 14
	ZFYVE16	hsa-miR-500	-0.746896	0.818	Day 14
	ZFYVE21	hsa-miR-34a	-0.678875	0.781	Day 7
	ZFYVE21	hsa-miR-892b	-0.678875	-1.047	Day 7
	ZNF24	hsa-miR-1299	-0.993916	0.778	Day 14
	ZNF271	hsa-miR-26b	-1.24135	-0.687	Day 14
	ZNF271	hsa-miR-26b	-1.03486	-0.687	Day 14
	ZNF271	hsa-miR-516a-5p	-1.24135	0.512	Day 14
	ZNF271	hsa-miR-516a-5p	-1.03486	0.512	Day 14
	ZNF271	hsa-miR-892b	-1.24135	0.999	Day 14
	ZNF271	hsa-miR-892b	-1.03486	0.999	Day 14
	ZNF3	hsa-miR-34a	0.660354	0.781	Day 7
	ZNF532	hsa-miR-34a	-0.760242	0.777	day 0
	ZNF532	hsa-miR-342-3p	-0.857657	-1.018	Day 14
	ZNF532	hsa-miR-342-3p	-0.962635	-1.018	Day 14
	ZNF532	hsa-miR-520e	-0.857657	0.61	Day 14
	ZNF532	hsa-miR-520e	-0.962635	0.61	Day 14
	ZNF532	hsa-miR-34a	-0.721105	0.781	Day 7
	ZNF655	hsa-miR-202	0.638939	0.607	Day 14
	ZNF655	hsa-miR-26b	0.638939	-0.687	Day 14
	ZNF655	hsa-miR-342-3p	0.638939	-1.018	Day 14
	ZNF655	hsa-miR-500	0.638939	0.818	Day 14
	ZNF655	hsa-miR-520e	0.638939	0.61	Day 14
	ZNF708	hsa-miR-26b	-0.739007	-0.687	Day 14
	ZNF708	hsa-miR-520e	-0.739007	0.61	Day 14
