# Supplementary material for: Integrated approaches to miRNAs target definition: time-series analysis in an osteosarcoma differentiative model
Source: BMC Med Genomics. 2015 Jun 30;8:34. doi: 10.1186/s12920-015-0106-0 (PMC4486310; doi:10.1186/s12920-015-0106-0)
Supplement: Additional file 9: Table S5. — Couples of significant gene-miR from correlation approach. [file 12920_2015_106_MOESM9_ESM.xls]

## Sheet: Table S5 - correlations
	Supplementary Table S5
	Couples of significant gene-miR from correlation approach
	probe_name	GeneSymbol	miR_name	r	p-value	Day
	201487_at	CTSC	hsa-miR-1225-3p	-0.85787	0.0288657	day 0
	205419_at	GPR183	hsa-miR-1225-3p	0.830245	0.0407794	day 0
	231972_at	PHACTR1	hsa-miR-1225-3p	-0.839505	0.0365709	day 0
	237867_s_at	PID1	hsa-miR-1225-3p	0.846289	0.0336246	day 0
	226565_at	TMEM99	hsa-miR-1225-3p	0.834911	0.0386321	day 0
	217482_at		hsa-miR-1225-3p	-0.860214	0.0279446	day 0
	215783_s_at	ALPL	hsa-miR-1238	-0.838627	0.0369609	day 0
	205082_s_at	AOX1	hsa-miR-1238	0.90904	0.0120344	day 0
	201487_at	CTSC	hsa-miR-1238	-0.847454	0.0331306	day 0
	209829_at	FAM65B	hsa-miR-1238	0.816629	0.0473544	day 0
	201654_s_at	HSPG2	hsa-miR-1238	0.890175	0.01743	day 0
	204990_s_at	ITGB4	hsa-miR-1238	-0.868646	0.0247477	day 0
	211905_s_at	ITGB4	hsa-miR-1238	-0.825856	0.0428484	day 0
	229125_at	KANK4	hsa-miR-1238	-0.836335	0.0379874	day 0
	202202_s_at	LAMA4	hsa-miR-1238	-0.91522	0.0104768	day 0
	231972_at	PHACTR1	hsa-miR-1238	-0.830871	0.0404881	day 0
	218723_s_at	RGCC	hsa-miR-1238	-0.883843	0.019455	day 0
	226709_at	ROBO2	hsa-miR-1238	-0.893636	0.0163683	day 0
	1553126_a_at	SLC39A12	hsa-miR-1238	-0.863665	0.0266139	day 0
	226565_at	TMEM99	hsa-miR-1238	0.929324	0.0073161	day 0
	204620_s_at	VCAN	hsa-miR-1238	-0.922254	0.00883178	day 0
	221731_x_at	VCAN	hsa-miR-1238	-0.932655	0.00665032	day 0
	214934_at	ATP9B	hsa-miR-1305	-0.81585	0.0477446	day 0
	211959_at	IGFBP5	hsa-miR-1305	-0.896527	0.0155059	day 0
	215783_s_at	ALPL	hsa-miR-191*	-0.850921	0.0316803	day 0
	205082_s_at	AOX1	hsa-miR-191*	0.933849	0.00641925	day 0
	201487_at	CTSC	hsa-miR-191*	-0.857583	0.0289797	day 0
	209829_at	FAM65B	hsa-miR-191*	0.854436	0.030241	day 0
	223278_at	GJB2	hsa-miR-191*	-0.829532	0.0411121	day 0
	201654_s_at	HSPG2	hsa-miR-191*	0.921007	0.00911349	day 0
	204990_s_at	ITGB4	hsa-miR-191*	-0.892008	0.0168635	day 0
	211905_s_at	ITGB4	hsa-miR-191*	-0.827021	0.0422945	day 0
	229125_at	KANK4	hsa-miR-191*	-0.865272	0.0260047	day 0
	202202_s_at	LAMA4	hsa-miR-191*	-0.932198	0.00673986	day 0
	231972_at	PHACTR1	hsa-miR-191*	-0.85212	0.0311855	day 0
	218723_s_at	RGCC	hsa-miR-191*	-0.901591	0.0140501	day 0
	226709_at	ROBO2	hsa-miR-191*	-0.922922	0.0086826	day 0
	1553126_a_at	SLC39A12	hsa-miR-191*	-0.893569	0.0163886	day 0
	219480_at	SNAI1	hsa-miR-191*	-0.813756	0.0488	day 0
	226565_at	TMEM99	hsa-miR-191*	0.931256	0.00692627	day 0
	204620_s_at	VCAN	hsa-miR-191*	-0.945359	0.00439697	day 0
	221731_x_at	VCAN	hsa-miR-191*	-0.955683	0.00290245	day 0
	229004_at	ADAMTS15	hsa-miR-34a	-0.848768	0.0325775	day 0
	203321_s_at	ADNP2	hsa-miR-34a	-0.830898	0.0404755	day 0
	203322_at	ADNP2	hsa-miR-34a	-0.845983	0.0337549	day 0
	226325_at	ADSSL1	hsa-miR-34a	-0.916066	0.0102718	day 0
	202984_s_at	BAG5	hsa-miR-34a	-0.930723	0.00703281	day 0
	202985_s_at	BAG5	hsa-miR-34a	-0.836878	0.0377431	day 0
	230427_s_at	BAG5	hsa-miR-34a	-0.817654	0.0468436	day 0
	229963_at	BEX5	hsa-miR-34a	-0.907369	0.0124735	day 0
	217539_at	C18orf25	hsa-miR-34a	-0.944818	0.00448352	day 0
	224957_at	C18orf32	hsa-miR-34a	-0.882232	0.0199873	day 0
	229933_at	C1orf74	hsa-miR-34a	0.826665	0.0424635	day 0
	242301_at	CBLN2	hsa-miR-34a	-0.959743	0.0023983	day 0
	205153_s_at	CD40	hsa-miR-34a	0.945091	0.0044397	day 0
	213436_at	CNR1	hsa-miR-34a	-0.846474	0.0335461	day 0
	205242_at	CXCL13	hsa-miR-34a	-0.95891	0.00249793	day 0
	231980_at	DOK6	hsa-miR-34a	-0.885195	0.0190137	day 0
	217901_at	DSG2	hsa-miR-34a	-0.883218	0.0196606	day 0
	205741_s_at	DTNA	hsa-miR-34a	-0.843473	0.0348336	day 0
	210091_s_at	DTNA	hsa-miR-34a	-0.891957	0.0168794	day 0
	228260_at	ELAVL2	hsa-miR-34a	-0.845274	0.034058	day 0
	227232_at	EVL	hsa-miR-34a	-0.877839	0.0214735	day 0
	225667_s_at	FAM84A	hsa-miR-34a	-0.925587	0.00809989	day 0
	234331_s_at	FAM84A	hsa-miR-34a	-0.91634	0.0102057	day 0
	203116_s_at	FECH	hsa-miR-34a	-0.850129	0.0320086	day 0
	1568618_a_at	GALNT1	hsa-miR-34a	-0.895393	0.0158416	day 0
	201722_s_at	GALNT1	hsa-miR-34a	-0.905873	0.0128729	day 0
	201723_s_at	GALNT1	hsa-miR-34a	-0.908699	0.0121233	day 0
	201724_s_at	GALNT1	hsa-miR-34a	-0.888417	0.0179814	day 0
	200736_s_at	GPX1	hsa-miR-34a	-0.875275	0.0223644	day 0
	203394_s_at	HES1	hsa-miR-34a	-0.879994	0.020738	day 0
	222921_s_at	HEY2	hsa-miR-34a	-0.888189	0.0180537	day 0
	218611_at	IER5	hsa-miR-34a	0.838873	0.0368512	day 0
	209784_s_at	JAG2	hsa-miR-34a	-0.825611	0.0429657	day 0
	32137_at	JAG2	hsa-miR-34a	-0.815966	0.0476865	day 0
	219213_at	JAM2	hsa-miR-34a	-0.868679	0.0247355	day 0
	225508_at	KIAA1468	hsa-miR-34a	-0.948779	0.00386823	day 0
	232720_at	LINGO2	hsa-miR-34a	-0.904414	0.0132684	day 0
	203293_s_at	LMAN1	hsa-miR-34a	-0.884406	0.0192707	day 0
	233092_s_at	LOC100271840	hsa-miR-34a	-0.885931	0.0187756	day 0
	226865_at	LOC100509635	hsa-miR-34a	-0.839424	0.0366065	day 0
	208309_s_at	MALT1	hsa-miR-34a	-0.916392	0.0101932	day 0
	210018_x_at	MALT1	hsa-miR-34a	-0.873966	0.0228259	day 0
	202568_s_at	MARK3	hsa-miR-34a	-0.843074	0.0350065	day 0
	222567_s_at	MEX3C	hsa-miR-34a	-0.938016	0.00564386	day 0
	1552531_a_at	NLRP11	hsa-miR-34a	0.877144	0.0217131	day 0
	236088_at	NTNG1	hsa-miR-34a	-0.855993	0.0296138	day 0
	1555514_a_at	PIAS2	hsa-miR-34a	-0.994322	4.82649e-05	day 0
	37433_at	PIAS2	hsa-miR-34a	-0.970289	0.00131104	day 0
	227276_at	PLXDC2	hsa-miR-34a	-0.953061	0.00325324	day 0
	235758_at	PNMA6C	hsa-miR-34a	0.89217	0.0168142	day 0
	223592_s_at	RNF135	hsa-miR-34a	0.988409	0.000200741	day 0
	218738_s_at	RNF138	hsa-miR-34a	-0.832462	0.0397522	day 0
	222030_at	SIVA1	hsa-miR-34a	-0.969662	0.0013666	day 0
	232280_at	SLC25A29	hsa-miR-34a	-0.861276	0.0275318	day 0
	1555460_a_at	SLC39A6	hsa-miR-34a	-0.913128	0.0109924	day 0
	1556551_s_at	SLC39A6	hsa-miR-34a	-0.905551	0.0129595	day 0
	202089_s_at	SLC39A6	hsa-miR-34a	-0.950092	0.00367409	day 0
	202527_s_at	SMAD4	hsa-miR-34a	-0.904011	0.0133785	day 0
	206020_at	SOCS6	hsa-miR-34a	-0.982354	0.000464332	day 0
	228821_at	ST6GAL2	hsa-miR-34a	-0.891331	0.0170717	day 0
	212385_at	TCF4	hsa-miR-34a	-0.907698	0.0123863	day 0
	212386_at	TCF4	hsa-miR-34a	-0.892826	0.0166139	day 0
	212387_at	TCF4	hsa-miR-34a	-0.824046	0.0437159	day 0
	243492_at	THEM4	hsa-miR-34a	0.896573	0.0154924	day 0
	223180_s_at	TIMM21	hsa-miR-34a	-0.918884	0.00960278	day 0
	223181_at	TIMM21	hsa-miR-34a	-0.958833	0.00250715	day 0
	214774_x_at	TOX3	hsa-miR-34a	-0.898914	0.0148111	day 0
	216623_x_at	TOX3	hsa-miR-34a	-0.887827	0.0181683	day 0
	207305_s_at	TRAPPC8	hsa-miR-34a	-0.956349	0.00281655	day 0
	219274_at	TSPAN12	hsa-miR-34a	-0.89662	0.0154786	day 0
	227049_at	ZADH2	hsa-miR-34a	-0.879882	0.0207761	day 0
	227977_at	ZADH2	hsa-miR-34a	-0.960098	0.00235651	day 0
	227978_s_at	ZADH2	hsa-miR-34a	-0.947969	0.00399036	day 0
	219062_s_at	ZCCHC2	hsa-miR-34a	-0.858941	0.0284429	day 0
	1555800_at	ZNF385B	hsa-miR-34a	-0.887729	0.0181995	day 0
	235696_at		hsa-miR-34a	0.919843	0.00938019	day 0
	238455_at		hsa-miR-34a	-0.96447	0.00187117	day 0
	239793_at		hsa-miR-34a	-0.844517	0.0343829	day 0
	1557924_s_at	ALPL	hsa-miR-378	0.86446	0.0263117	day 0
	215783_s_at	ALPL	hsa-miR-378	0.883317	0.0196282	day 0
	205082_s_at	AOX1	hsa-miR-378	-0.860188	0.0279547	day 0
	202279_at	C14orf2	hsa-miR-378	0.83902	0.0367859	day 0
	213348_at	CDKN1C	hsa-miR-378	0.852928	0.0308548	day 0
	201487_at	CTSC	hsa-miR-378	0.903552	0.0135048	day 0
	212538_at	DOCK9	hsa-miR-378	-0.849489	0.0322756	day 0
	205419_at	GPR183	hsa-miR-378	-0.882446	0.0199162	day 0
	201654_s_at	HSPG2	hsa-miR-378	-0.852569	0.0310016	day 0
	204990_s_at	ITGB4	hsa-miR-378	0.859451	0.0282429	day 0
	211905_s_at	ITGB4	hsa-miR-378	0.865078	0.026078	day 0
	229125_at	KANK4	hsa-miR-378	0.821538	0.0449312	day 0
	232069_at	KIF26A	hsa-miR-378	0.817856	0.0467434	day 0
	234307_s_at	KIF26A	hsa-miR-378	0.847717	0.0330193	day 0
	202202_s_at	LAMA4	hsa-miR-378	0.905469	0.0129819	day 0
	231972_at	PHACTR1	hsa-miR-378	0.877269	0.0216699	day 0
	218723_s_at	RGCC	hsa-miR-378	0.919849	0.00937884	day 0
	226709_at	ROBO2	hsa-miR-378	0.812968	0.0492	day 0
	1553126_a_at	SLC39A12	hsa-miR-378	0.848132	0.0328445	day 0
	219480_at	SNAI1	hsa-miR-378	0.870418	0.0240992	day 0
	226565_at	TMEM99	hsa-miR-378	-0.910849	0.0115677	day 0
	204620_s_at	VCAN	hsa-miR-378	0.86963	0.0243867	day 0
	221731_x_at	VCAN	hsa-miR-378	0.892771	0.0166306	day 0
	215783_s_at	ALPL	hsa-miR-425*	-0.859579	0.0281928	day 0
	205082_s_at	AOX1	hsa-miR-425*	0.851168	0.0315781	day 0
	220795_s_at	BEGAIN	hsa-miR-425*	-0.820503	0.045437	day 0
	201487_at	CTSC	hsa-miR-425*	-0.879718	0.0208315	day 0
	201654_s_at	HSPG2	hsa-miR-425*	0.875505	0.0222837	day 0
	204990_s_at	ITGB4	hsa-miR-425*	-0.854198	0.0303375	day 0
	211905_s_at	ITGB4	hsa-miR-425*	-0.842283	0.0353502	day 0
	202202_s_at	LAMA4	hsa-miR-425*	-0.862211	0.0271708	day 0
	231972_at	PHACTR1	hsa-miR-425*	-0.853545	0.030603	day 0
	218723_s_at	RGCC	hsa-miR-425*	-0.882897	0.0197668	day 0
	226709_at	ROBO2	hsa-miR-425*	-0.884194	0.0193401	day 0
	226565_at	TMEM99	hsa-miR-425*	0.948611	0.00389347	day 0
	204620_s_at	VCAN	hsa-miR-425*	-0.897531	0.0152119	day 0
	221731_x_at	VCAN	hsa-miR-425*	-0.910233	0.0117254	day 0
	224711_at	YY1	hsa-miR-425*	-0.835668	0.0382886	day 0
	224718_at	YY1	hsa-miR-425*	-0.818621	0.0463638	day 0
	203333_at	KIFAP3	hsa-miR-1181	0.977882	0.000728417	day 14
	203961_at	NEBL	hsa-miR-1181	-0.8474	0.0331531	day 14
	203962_s_at	NEBL	hsa-miR-1181	-0.855201	0.0299322	day 14
	208025_s_at	HMGA2	hsa-miR-1181	0.841509	0.0356885	day 14
	208937_s_at	ID1	hsa-miR-1181	-0.97451	0.000966351	day 14
	226869_at	MEGF6	hsa-miR-1181	-0.981003	0.000537885	day 14
	243806_at		hsa-miR-1181	0.822463	0.0444811	day 14
	203333_at	KIFAP3	hsa-miR-1288	0.919825	0.00938429	day 14
	205444_at	ATP2A1	hsa-miR-1288	-0.819671	0.0458457	day 14
	208937_s_at	ID1	hsa-miR-1288	-0.935964	0.0060196	day 14
	211959_at	IGFBP5	hsa-miR-1288	-0.872927	0.0231952	day 14
	226869_at	MEGF6	hsa-miR-1288	-0.912927	0.0110425	day 14
	1561029_at		hsa-miR-1299	0.857769	0.0289059	day 14
	203961_at	NEBL	hsa-miR-1299	-0.880956	0.0204136	day 14
	203962_s_at	NEBL	hsa-miR-1299	-0.906494	0.0127063	day 14
	208056_s_at	CBFA2T3	hsa-miR-1299	0.936331	0.00595158	day 14
	215346_at	CD40	hsa-miR-1299	0.836073	0.0381057	day 14
	243806_at		hsa-miR-1299	0.83412	0.0389919	day 14
	202668_at	EFNB2	hsa-miR-1305	-0.831551	0.0401729	day 14
	203333_at	KIFAP3	hsa-miR-1305	0.889224	0.0177274	day 14
	203962_s_at	NEBL	hsa-miR-1305	-0.826819	0.0423903	day 14
	208056_s_at	CBFA2T3	hsa-miR-1305	0.820123	0.0456237	day 14
	208937_s_at	ID1	hsa-miR-1305	-0.886218	0.0186828	day 14
	211959_at	IGFBP5	hsa-miR-1305	-0.896527	0.0155059	day 14
	226869_at	MEGF6	hsa-miR-1305	-0.900111	0.0144684	day 14
	202668_at	EFNB2	hsa-miR-1469	-0.812952	0.0492085	day 14
	203333_at	KIFAP3	hsa-miR-1469	0.953424	0.00320344	day 14
	203961_at	NEBL	hsa-miR-1469	-0.830258	0.040773	day 14
	203962_s_at	NEBL	hsa-miR-1469	-0.851285	0.0315297	day 14
	208056_s_at	CBFA2T3	hsa-miR-1469	0.822956	0.0442419	day 14
	208937_s_at	ID1	hsa-miR-1469	-0.950511	0.00361317	day 14
	226869_at	MEGF6	hsa-miR-1469	-0.955261	0.00295764	day 14
	203333_at	KIFAP3	hsa-miR-150*	0.926597	0.00788424	day 14
	203961_at	NEBL	hsa-miR-150*	-0.884721	0.0191677	day 14
	203962_s_at	NEBL	hsa-miR-150*	-0.88769	0.0182119	day 14
	205792_at	WISP2	hsa-miR-150*	0.829785	0.0409941	day 14
	208056_s_at	CBFA2T3	hsa-miR-150*	0.828283	0.0416983	day 14
	208937_s_at	ID1	hsa-miR-150*	-0.962805	0.00204946	day 14
	217478_s_at	HLA-DMA	hsa-miR-150*	0.818001	0.046671	day 14
	226869_at	MEGF6	hsa-miR-150*	-0.942477	0.00486819	day 14
	243806_at		hsa-miR-150*	0.831678	0.0401142	day 14
	203333_at	KIFAP3	hsa-miR-1914*	0.941072	0.00510639	day 14
	203961_at	NEBL	hsa-miR-1914*	-0.864649	0.0262401	day 14
	203962_s_at	NEBL	hsa-miR-1914*	-0.873022	0.0231615	day 14
	208056_s_at	CBFA2T3	hsa-miR-1914*	0.824593	0.0434531	day 14
	208937_s_at	ID1	hsa-miR-1914*	-0.968769	0.00144786	day 14
	211959_at	IGFBP5	hsa-miR-1914*	-0.815463	0.0479388	day 14
	226869_at	MEGF6	hsa-miR-1914*	-0.95083	0.00356711	day 14
	243806_at		hsa-miR-1914*	0.81393	0.0487121	day 14
	1561029_at		hsa-miR-202	0.833471	0.0392889	day 14
	203961_at	NEBL	hsa-miR-202	-0.902277	0.0138579	day 14
	203962_s_at	NEBL	hsa-miR-202	-0.919976	0.00934944	day 14
	208056_s_at	CBFA2T3	hsa-miR-202	0.931378	0.00690194	day 14
	215346_at	CD40	hsa-miR-202	0.818797	0.0462771	day 14
	243806_at		hsa-miR-202	0.842052	0.0354514	day 14
	1554867_a_at	PRR16	hsa-miR-26b	0.915208	0.0104797	day 14
	1561029_at		hsa-miR-26b	-0.82129	0.0450519	day 14
	1565162_s_at	MGST1	hsa-miR-26b	0.84323	0.0349388	day 14
	1568618_a_at	GALNT1	hsa-miR-26b	0.976846	0.000797965	day 14
	200629_at	WARS	hsa-miR-26b	0.959176	0.00246583	day 14
	200736_s_at	GPX1	hsa-miR-26b	0.978735	0.000673468	day 14
	201722_s_at	GALNT1	hsa-miR-26b	0.876042	0.0220959	day 14
	201723_s_at	GALNT1	hsa-miR-26b	0.874368	0.0226837	day 14
	201724_s_at	GALNT1	hsa-miR-26b	0.886532	0.018582	day 14
	202527_s_at	SMAD4	hsa-miR-26b	0.932926	0.00659751	day 14
	202668_at	EFNB2	hsa-miR-26b	0.905723	0.0129132	day 14
	203037_s_at	MTSS1	hsa-miR-26b	0.823145	0.0441507	day 14
	203077_s_at	SMAD2	hsa-miR-26b	0.816285	0.0475265	day 14
	203321_s_at	ADNP2	hsa-miR-26b	0.886604	0.018559	day 14
	203322_at	ADNP2	hsa-miR-26b	0.939524	0.00537541	day 14
	203394_s_at	HES1	hsa-miR-26b	0.909265	0.0119758	day 14
	203440_at	CDH2	hsa-miR-26b	0.967922	0.00152701	day 14
	203441_s_at	CDH2	hsa-miR-26b	0.957246	0.00270279	day 14
	203910_at	ARHGAP29	hsa-miR-26b	0.923792	0.00849018	day 14
	204297_at	PIK3C3	hsa-miR-26b	0.863858	0.0265403	day 14
	204307_at	TECPR2	hsa-miR-26b	0.885332	0.0189693	day 14
	204379_s_at	FGFR3	hsa-miR-26b	0.915328	0.0104504	day 14
	204466_s_at	SNCA	hsa-miR-26b	0.896461	0.0155255	day 14
	205153_s_at	CD40	hsa-miR-26b	-0.896604	0.0154834	day 14
	205741_s_at	DTNA	hsa-miR-26b	0.907636	0.0124028	day 14
	207305_s_at	TRAPPC8	hsa-miR-26b	0.932141	0.00675101	day 14
	207714_s_at	SERPINH1	hsa-miR-26b	0.968856	0.00143987	day 14
	208850_s_at	THY1	hsa-miR-26b	0.903166	0.0136113	day 14
	208851_s_at	THY1	hsa-miR-26b	0.86283	0.0269331	day 14
	209465_x_at	PTN	hsa-miR-26b	0.817816	0.0467633	day 14
	209466_x_at	PTN	hsa-miR-26b	0.911715	0.0113473	day 14
	209708_at	MOXD1	hsa-miR-26b	0.954851	0.0030116	day 14
	209784_s_at	JAG2	hsa-miR-26b	0.948515	0.00390784	day 14
	211737_x_at	PTN	hsa-miR-26b	0.900402	0.0143857	day 14
	211959_at	IGFBP5	hsa-miR-26b	0.816475	0.0474313	day 14
	212055_at	TPGS2	hsa-miR-26b	0.939374	0.00540193	day 14
	212188_at	KCTD12	hsa-miR-26b	0.882356	0.0199461	day 14
	212192_at	KCTD12	hsa-miR-26b	0.867774	0.0250698	day 14
	212385_at	TCF4	hsa-miR-26b	0.892816	0.016617	day 14
	212386_at	TCF4	hsa-miR-26b	0.87303	0.0231584	day 14
	212445_s_at	NEDD4L	hsa-miR-26b	0.811853	0.0497687	day 14
	212800_at	STX6	hsa-miR-26b	-0.857909	0.0288505	day 14
	213436_at	CNR1	hsa-miR-26b	0.8442	0.0345195	day 14
	213496_at	LPPR4	hsa-miR-26b	0.962397	0.0020944	day 14
	213617_s_at	TPGS2	hsa-miR-26b	0.919475	0.00946535	day 14
	213869_x_at	THY1	hsa-miR-26b	0.864862	0.0261594	day 14
	214774_x_at	TOX3	hsa-miR-26b	0.970994	0.00124984	day 14
	214933_at	CACNA1A	hsa-miR-26b	0.847583	0.0330761	day 14
	215108_x_at	TOX3	hsa-miR-26b	0.97097	0.00125185	day 14
	216623_x_at	TOX3	hsa-miR-26b	0.961456	0.00219984	day 14
	217901_at	DSG2	hsa-miR-26b	0.945162	0.00442844	day 14
	218171_at	VPS4B	hsa-miR-26b	0.864061	0.026463	day 14
	218209_s_at	RPRD1A	hsa-miR-26b	0.845712	0.0338711	day 14
	218247_s_at	MEX3C	hsa-miR-26b	0.989661	0.000159781	day 14
	218738_s_at	RNF138	hsa-miR-26b	0.829316	0.0412135	day 14
	219213_at	JAM2	hsa-miR-26b	0.900201	0.0144427	day 14
	222921_s_at	HEY2	hsa-miR-26b	0.940099	0.00527472	day 14
	223071_at	IER3IP1	hsa-miR-26b	0.856274	0.0295013	day 14
	223180_s_at	TIMM21	hsa-miR-26b	0.974069	0.00099988	day 14
	223181_at	TIMM21	hsa-miR-26b	0.951644	0.00345086	day 14
	223730_at	GPC6	hsa-miR-26b	0.928882	0.00740693	day 14
	224918_x_at	MGST1	hsa-miR-26b	0.868168	0.0249239	day 14
	224957_at	C18orf32	hsa-miR-26b	0.97668	0.000809373	day 14
	225297_at	HAUS1	hsa-miR-26b	0.853973	0.030429	day 14
	225508_at	KIAA1468	hsa-miR-26b	0.917368	0.00996002	day 14
	226064_s_at	DGAT2	hsa-miR-26b	-0.876504	0.0219352	day 14
	226325_at	ADSSL1	hsa-miR-26b	0.974169	0.000992265	day 14
	226406_at	C18orf25	hsa-miR-26b	0.917977	0.00981578	day 14
	226974_at	NEDD4L	hsa-miR-26b	0.883092	0.0197022	day 14
	227049_at	ZADH2	hsa-miR-26b	0.861457	0.0274618	day 14
	227204_at	PARD6G	hsa-miR-26b	0.873733	0.0229084	day 14
	227209_at	CNTN1	hsa-miR-26b	0.912126	0.0112435	day 14
	227545_at	BARD1	hsa-miR-26b	0.83771	0.0373696	day 14
	227978_s_at	ZADH2	hsa-miR-26b	0.948324	0.00393658	day 14
	228260_at	ELAVL2	hsa-miR-26b	0.884589	0.0192108	day 14
	228450_at	PLEKHA7	hsa-miR-26b	0.863453	0.0266946	day 14
	228501_at	GALNTL2	hsa-miR-26b	0.849743	0.0321698	day 14
	229004_at	ADAMTS15	hsa-miR-26b	0.963232	0.00200302	day 14
	229582_at	INO80C	hsa-miR-26b	0.953933	0.00313438	day 14
	229585_at	ADAMTSL1	hsa-miR-26b	-0.928557	0.00747376	day 14
	229963_at	BEX5	hsa-miR-26b	0.926668	0.00786918	day 14
	230438_at	TBX15	hsa-miR-26b	0.849924	0.0320941	day 14
	231666_at	PAX3	hsa-miR-26b	0.920324	0.00926953	day 14
	231736_x_at	MGST1	hsa-miR-26b	0.8814	0.0202648	day 14
	232252_at	DUSP27	hsa-miR-26b	-0.940928	0.00513124	day 14
	232720_at	LINGO2	hsa-miR-26b	0.921896	0.0089121	day 14
	233092_s_at	LOC100271840	hsa-miR-26b	0.915434	0.0104248	day 14
	234977_at	ZADH2	hsa-miR-26b	0.842073	0.0354419	day 14
	235256_s_at	GALM	hsa-miR-26b	-0.990484	0.000135409	day 14
	236088_at	NTNG1	hsa-miR-26b	0.906806	0.012623	day 14
	241394_at		hsa-miR-26b	-0.925763	0.00806207	day 14
	243624_at	PIAS2	hsa-miR-26b	0.837323	0.0375434	day 14
	32137_at	JAG2	hsa-miR-26b	0.938192	0.00561225	day 14
	39729_at	PRDX2	hsa-miR-26b	0.88113	0.0203553	day 14
	1561029_at		hsa-miR-342-3p	-0.893312	0.0164664	day 14
	1568618_a_at	GALNT1	hsa-miR-342-3p	0.821788	0.0448095	day 14
	202668_at	EFNB2	hsa-miR-342-3p	0.866107	0.0256907	day 14
	203333_at	KIFAP3	hsa-miR-342-3p	-0.903234	0.0135923	day 14
	203961_at	NEBL	hsa-miR-342-3p	0.949245	0.00379872	day 14
	203962_s_at	NEBL	hsa-miR-342-3p	0.945345	0.0043991	day 14
	204379_s_at	FGFR3	hsa-miR-342-3p	0.825952	0.0428028	day 14
	205153_s_at	CD40	hsa-miR-342-3p	-0.926404	0.00792521	day 14
	205741_s_at	DTNA	hsa-miR-342-3p	0.823102	0.0441713	day 14
	207305_s_at	TRAPPC8	hsa-miR-342-3p	0.812962	0.0492032	day 14
	208056_s_at	CBFA2T3	hsa-miR-342-3p	-0.905482	0.0129784	day 14
	208937_s_at	ID1	hsa-miR-342-3p	0.854486	0.0302208	day 14
	210445_at	FABP6	hsa-miR-342-3p	-0.883353	0.0196163	day 14
	211959_at	IGFBP5	hsa-miR-342-3p	0.897262	0.0152905	day 14
	212188_at	KCTD12	hsa-miR-342-3p	0.923258	0.00860793	day 14
	212192_at	KCTD12	hsa-miR-342-3p	0.882077	0.020039	day 14
	213496_at	LPPR4	hsa-miR-342-3p	0.87243	0.0233732	day 14
	223181_at	TIMM21	hsa-miR-342-3p	0.854348	0.0302768	day 14
	225508_at	KIAA1468	hsa-miR-342-3p	0.834499	0.0388194	day 14
	226325_at	ADSSL1	hsa-miR-342-3p	0.833905	0.0390904	day 14
	226406_at	C18orf25	hsa-miR-342-3p	0.934239	0.00634459	day 14
	226869_at	MEGF6	hsa-miR-342-3p	0.951156	0.00352035	day 14
	227545_at	BARD1	hsa-miR-342-3p	0.835384	0.0384172	day 14
	229585_at	ADAMTSL1	hsa-miR-342-3p	-0.822075	0.0446698	day 14
	232252_at	DUSP27	hsa-miR-342-3p	-0.884561	0.0192202	day 14
	235736_at	LOC100287482	hsa-miR-342-3p	-0.897672	0.0151709	day 14
	241394_at	LOC284120	hsa-miR-342-3p	-0.890133	0.0174429	day 14
	243806_at		hsa-miR-342-3p	-0.956834	0.00275474	day 14
	1561029_at		hsa-miR-500	0.846792	0.0334108	day 14
	202668_at	EFNB2	hsa-miR-500	-0.823221	0.044114	day 14
	203333_at	KIFAP3	hsa-miR-500	0.861728	0.0273569	day 14
	203961_at	NEBL	hsa-miR-500	-0.876069	0.0220867	day 14
	203962_s_at	NEBL	hsa-miR-500	-0.902627	0.0137607	day 14
	208056_s_at	CBFA2T3	hsa-miR-500	0.911161	0.011488	day 14
	208937_s_at	ID1	hsa-miR-500	-0.834148	0.0389795	day 14
	226869_at	MEGF6	hsa-miR-500	-0.892312	0.0167708	day 14
	243806_at		hsa-miR-500	0.837408	0.037505	day 14
	1561029_at		hsa-miR-516a-5p	0.916115	0.0102601	day 14
	203961_at	NEBL	hsa-miR-516a-5p	-0.913865	0.0108093	day 14
	203962_s_at	NEBL	hsa-miR-516a-5p	-0.938625	0.00553482	day 14
	208056_s_at	CBFA2T3	hsa-miR-516a-5p	0.970223	0.00131677	day 14
	212188_at	KCTD12	hsa-miR-516a-5p	-0.815865	0.0477369	day 14
	212192_at	KCTD12	hsa-miR-516a-5p	-0.829045	0.0413404	day 14
	215346_at	CD40	hsa-miR-516a-5p	0.890401	0.0173598	day 14
	234977_at	ZADH2	hsa-miR-516a-5p	-0.857866	0.0288674	day 14
	235736_at	LOC100287482	hsa-miR-516a-5p	0.826266	0.0426531	day 14
	236846_at	LOC284757	hsa-miR-516a-5p	-0.834167	0.0389706	day 14
	243806_at		hsa-miR-516a-5p	0.887208	0.0183656	day 14
	1561029_at		hsa-miR-520e	0.863832	0.0265504	day 14
	202668_at	EFNB2	hsa-miR-520e	-0.813239	0.0490625	day 14
	203333_at	KIFAP3	hsa-miR-520e	0.922643	0.00874466	day 14
	203961_at	NEBL	hsa-miR-520e	-0.946175	0.00426765	day 14
	203962_s_at	NEBL	hsa-miR-520e	-0.955952	0.00286755	day 14
	208056_s_at	CBFA2T3	hsa-miR-520e	0.921951	0.00889972	day 14
	208937_s_at	ID1	hsa-miR-520e	-0.902814	0.0137087	day 14
	212188_at	KCTD12	hsa-miR-520e	-0.815026	0.0481585	day 14
	226406_at	C18orf25	hsa-miR-520e	-0.822889	0.0442745	day 14
	226869_at	MEGF6	hsa-miR-520e	-0.958311	0.00257076	day 14
	235736_at	LOC100287482	hsa-miR-520e	0.864128	0.0264376	day 14
	243806_at		hsa-miR-520e	0.918769	0.00962967	day 14
	1561029_at		hsa-miR-760	0.851668	0.0313716	day 14
	203961_at	NEBL	hsa-miR-760	-0.835308	0.0384515	day 14
	203962_s_at	NEBL	hsa-miR-760	-0.87034	0.0241275	day 14
	208056_s_at	CBFA2T3	hsa-miR-760	0.908137	0.0122705	day 14
	203333_at	KIFAP3	hsa-miR-892b	0.82654	0.0425229	day 14
	208937_s_at	ID1	hsa-miR-892b	-0.844008	0.0346024	day 14
	207147_at	DLX2	hsa-miR-1305	-0.836881	0.0377415	day 7
	207147_at	DLX2	hsa-miR-139-3p	-0.858336	0.0286817	day 7
	212057_at	KIAA0182	hsa-miR-139-3p	-0.829843	0.0409667	day 7
	236796_at	BACH2	hsa-miR-139-3p	0.906024	0.0128322	day 7
	242308_at	MCOLN3	hsa-miR-139-3p	0.842717	0.0351615	day 7
	1554747_a_at	SEPT2	hsa-miR-34a	-0.860419	0.0278645	day 7
	1555202_a_at	RPRD1A	hsa-miR-34a	-0.825033	0.0432421	day 7
	1555460_a_at	SLC39A6	hsa-miR-34a	-0.913128	0.0109924	day 7
	1555800_at	ZNF385B	hsa-miR-34a	-0.887729	0.0181995	day 7
	1556551_s_at	SLC39A6	hsa-miR-34a	-0.905551	0.0129595	day 7
	1568618_a_at	GALNT1	hsa-miR-34a	-0.895393	0.0158416	day 7
	200027_at	NARS	hsa-miR-34a	-0.878076	0.0213918	day 7
	200736_s_at	GPX1	hsa-miR-34a	-0.875275	0.0223644	day 7
	200778_s_at	SEPT2	hsa-miR-34a	-0.833902	0.0390917	day 7
	201588_at	TXNL1	hsa-miR-34a	-0.931132	0.00695094	day 7
	201722_s_at	GALNT1	hsa-miR-34a	-0.905873	0.0128729	day 7
	201723_s_at	GALNT1	hsa-miR-34a	-0.908699	0.0121233	day 7
	201724_s_at	GALNT1	hsa-miR-34a	-0.888417	0.0179814	day 7
	202088_at	SLC39A6	hsa-miR-34a	-0.974284	0.000983498	day 7
	202089_s_at	SLC39A6	hsa-miR-34a	-0.950092	0.00367409	day 7
	202484_s_at	MBD2	hsa-miR-34a	-0.84466	0.0343216	day 7
	202527_s_at	SMAD4	hsa-miR-34a	-0.904011	0.0133785	day 7
	202568_s_at	MARK3	hsa-miR-34a	-0.843074	0.0350065	day 7
	202984_s_at	BAG5	hsa-miR-34a	-0.930723	0.00703281	day 7
	202985_s_at	BAG5	hsa-miR-34a	-0.836878	0.0377431	day 7
	203116_s_at	FECH	hsa-miR-34a	-0.850129	0.0320086	day 7
	203293_s_at	LMAN1	hsa-miR-34a	-0.884406	0.0192707	day 7
	203294_s_at	LMAN1	hsa-miR-34a	-0.878378	0.0212885	day 7
	203321_s_at	ADNP2	hsa-miR-34a	-0.830898	0.0404755	day 7
	203322_at	ADNP2	hsa-miR-34a	-0.845983	0.0337549	day 7
	203394_s_at	HES1	hsa-miR-34a	-0.879994	0.020738	day 7
	203441_s_at	CDH2	hsa-miR-34a	-0.855443	0.0298349	day 7
	203673_at	TG	hsa-miR-34a	0.907037	0.0125615	day 7
	203760_s_at	SLA	hsa-miR-34a	0.915472	0.0104155	day 7
	203853_s_at	GAB2	hsa-miR-34a	0.833089	0.0394638	day 7
	203910_at	ARHGAP29	hsa-miR-34a	-0.92688	0.00782437	day 7
	204085_s_at	CLN5	hsa-miR-34a	-0.84587	0.0338036	day 7
	204297_at	PIK3C3	hsa-miR-34a	-0.832985	0.0395118	day 7
	204319_s_at	RGS10	hsa-miR-34a	0.881077	0.0203731	day 7
	205242_at	CXCL13	hsa-miR-34a	-0.95891	0.00249793	day 7
	207305_s_at	TRAPPC8	hsa-miR-34a	-0.956349	0.00281655	day 7
	207536_s_at	TNFRSF9	hsa-miR-34a	0.882291	0.0199676	day 7
	208290_s_at	EIF5	hsa-miR-34a	-0.878889	0.0211134	day 7
	208309_s_at	MALT1	hsa-miR-34a	-0.916392	0.0101932	day 7
	208706_s_at	EIF5	hsa-miR-34a	-0.933826	0.00642354	day 7
	208708_x_at	EIF5	hsa-miR-34a	-0.945014	0.00445207	day 7
	208938_at	PRCC	hsa-miR-34a	0.844339	0.0344596	day 7
	209410_s_at	GRB10	hsa-miR-34a	-0.842307	0.0353398	day 7
	209708_at	MOXD1	hsa-miR-34a	-0.932861	0.00661005	day 7
	209784_s_at	JAG2	hsa-miR-34a	-0.825611	0.0429657	day 7
	210018_x_at	MALT1	hsa-miR-34a	-0.873966	0.0228259	day 7
	210445_at	FABP6	hsa-miR-34a	0.890674	0.0172748	day 7
	211373_s_at	PSEN2	hsa-miR-34a	0.934061	0.00637855	day 7
	211613_s_at	GPD2	hsa-miR-34a	-0.933442	0.00649748	day 7
	212092_at	PEG10	hsa-miR-34a	-0.941354	0.00505813	day 7
	212192_at	KCTD12	hsa-miR-34a	-0.870408	0.024103	day 7
	212382_at	TCF4	hsa-miR-34a	-0.898304	0.0149871	day 7
	212385_at	TCF4	hsa-miR-34a	-0.907698	0.0123863	day 7
	212386_at	TCF4	hsa-miR-34a	-0.892826	0.0166139	day 7
	212387_at	TCF4	hsa-miR-34a	-0.824046	0.0437159	day 7
	212612_at	RCOR1	hsa-miR-34a	-0.932386	0.00670285	day 7
	213436_at	CNR1	hsa-miR-34a	-0.846474	0.0335461	day 7
	213891_s_at	TCF4	hsa-miR-34a	-0.825549	0.0429952	day 7
	214462_at	SOCS6	hsa-miR-34a	-0.993808	5.73887e-05	day 7
	214774_x_at	TOX3	hsa-miR-34a	-0.898914	0.0148111	day 7
	215108_x_at	TOX3	hsa-miR-34a	-0.90233	0.0138433	day 7
	216623_x_at	TOX3	hsa-miR-34a	-0.887827	0.0181683	day 7
	217640_x_at	SKA1	hsa-miR-34a	-0.917194	0.0100015	day 7
	217901_at	DSG2	hsa-miR-34a	-0.883218	0.0196606	day 7
	218058_at	CXXC1	hsa-miR-34a	-0.883554	0.0195501	day 7
	218171_at	VPS4B	hsa-miR-34a	-0.855331	0.02988	day 7
	218209_s_at	RPRD1A	hsa-miR-34a	-0.877226	0.0216848	day 7
	218247_s_at	MEX3C	hsa-miR-34a	-0.870669	0.024008	day 7
	218611_at	IER5	hsa-miR-34a	0.838873	0.0368512	day 7
	218717_s_at	LEPREL1	hsa-miR-34a	-0.820581	0.045399	day 7
	218738_s_at	RNF138	hsa-miR-34a	-0.832462	0.0397522	day 7
	219213_at	JAM2	hsa-miR-34a	-0.868679	0.0247355	day 7
	219274_at	TSPAN12	hsa-miR-34a	-0.89662	0.0154786	day 7
	219604_s_at	ZNF3	hsa-miR-34a	0.822508	0.0444591	day 7
	219929_s_at	ZFYVE21	hsa-miR-34a	-0.878018	0.0214118	day 7
	220486_x_at	TMEM164	hsa-miR-34a	0.879953	0.0207518	day 7
	222030_at	SIVA1	hsa-miR-34a	-0.969662	0.0013666	day 7
	222134_at	DDO	hsa-miR-34a	0.897025	0.0153599	day 7
	222558_at	RPRD1A	hsa-miR-34a	-0.834536	0.0388026	day 7
	222567_s_at	MEX3C	hsa-miR-34a	-0.938016	0.00564386	day 7
	222880_at	AKT3	hsa-miR-34a	-0.909206	0.0119911	day 7
	223071_at	IER3IP1	hsa-miR-34a	-0.834868	0.0386517	day 7
	223180_s_at	TIMM21	hsa-miR-34a	-0.918884	0.00960278	day 7
	223181_at	TIMM21	hsa-miR-34a	-0.958833	0.00250715	day 7
	223592_s_at	RNF135	hsa-miR-34a	0.988409	0.000200741	day 7
	223730_at	GPC6	hsa-miR-34a	-0.900279	0.0144207	day 7
	224629_at	LMAN1	hsa-miR-34a	-0.879749	0.0208212	day 7
	224957_at	C18orf32	hsa-miR-34a	-0.882232	0.0199873	day 7
	225297_at	HAUS1	hsa-miR-34a	-0.84262	0.0352035	day 7
	225506_at	KIAA1468	hsa-miR-34a	-0.916922	0.0100662	day 7
	225508_at	KIAA1468	hsa-miR-34a	-0.948779	0.00386823	day 7
	226064_s_at	DGAT2	hsa-miR-34a	0.845622	0.0339092	day 7
	226325_at	ADSSL1	hsa-miR-34a	-0.916066	0.0102718	day 7
	226406_at	C18orf25	hsa-miR-34a	-0.916539	0.0101579	day 7
	226579_at		hsa-miR-34a	-0.863188	0.0267958	day 7
	226679_at	SLC26A11	hsa-miR-34a	0.857514	0.0290068	day 7
	227049_at	ZADH2	hsa-miR-34a	-0.879882	0.0207761	day 7
	227059_at	GPC6	hsa-miR-34a	-0.859311	0.0282975	day 7
	227492_at	OCLN	hsa-miR-34a	-0.862729	0.0269716	day 7
	227545_at	BARD1	hsa-miR-34a	-0.900193	0.0144452	day 7
	227977_at	ZADH2	hsa-miR-34a	-0.960098	0.00235651	day 7
	227978_s_at	ZADH2	hsa-miR-34a	-0.947969	0.00399036	day 7
	228260_at	ELAVL2	hsa-miR-34a	-0.845274	0.034058	day 7
	229055_at	GPR68	hsa-miR-34a	0.888284	0.0180236	day 7
	229585_at	ADAMTSL1	hsa-miR-34a	0.846075	0.0337157	day 7
	229873_at	KCTD21	hsa-miR-34a	0.813484	0.0489382	day 7
	229933_at	C1orf74	hsa-miR-34a	0.826665	0.0424635	day 7
	229963_at	BEX5	hsa-miR-34a	-0.907369	0.0124735	day 7
	230178_s_at	ELP2	hsa-miR-34a	-0.813345	0.0490085	day 7
	230427_s_at	BAG5	hsa-miR-34a	-0.817654	0.0468436	day 7
	231406_at	ORAI2	hsa-miR-34a	0.8264	0.0425897	day 7
	231980_at	DOK6	hsa-miR-34a	-0.885195	0.0190137	day 7
	232252_at	DUSP27	hsa-miR-34a	0.866372	0.0255918	day 7
	232720_at	LINGO2	hsa-miR-34a	-0.904414	0.0132684	day 7
	233092_s_at	LOC100271840	hsa-miR-34a	-0.885931	0.0187756	day 7
	235256_s_at	GALM	hsa-miR-34a	0.815381	0.0479799	day 7
	235736_at	LOC100287482	hsa-miR-34a	0.819782	0.0457914	day 7
	235758_at	PNMA6C	hsa-miR-34a	0.89217	0.0168142	day 7
	236088_at	NTNG1	hsa-miR-34a	-0.855993	0.0296138	day 7
	239239_at		hsa-miR-34a	0.90156	0.0140586	day 7
	239482_x_at	ZNF708	hsa-miR-34a	-0.817938	0.0467025	day 7
	239793_at		hsa-miR-34a	-0.844517	0.0343829	day 7
	241729_at	DOK6	hsa-miR-34a	-0.858077	0.028784	day 7
	243340_at		hsa-miR-34a	0.815384	0.0479786	day 7
	243624_at	PIAS2	hsa-miR-34a	-0.881116	0.0203601	day 7
	243806_at		hsa-miR-34a	0.841337	0.0357639	day 7
	244324_at	C18orf54	hsa-miR-34a	-0.813299	0.049032	day 7
	32137_at	JAG2	hsa-miR-34a	-0.815966	0.0476865	day 7
	37433_at	PIAS2	hsa-miR-34a	-0.970289	0.00131104	day 7
	207147_at	DLX2	hsa-miR-892b	-0.876022	0.0221029	day 7
	236796_at	BACH2	hsa-miR-892b	0.813223	0.0490706	day 7
