# Supplementary material for: Integrated approaches to miRNAs target definition: time-series analysis in an osteosarcoma differentiative model
Source: BMC Med Genomics. 2015 Jun 30;8:34. doi: 10.1186/s12920-015-0106-0 (PMC4486310; doi:10.1186/s12920-015-0106-0)
Supplement: Additional file 13: Table S6. — Quality control parameters of gene expression arrays are shown. All values respect suggestion of Affymetrix quality control (for details see simple affy package vignettes). [file 12920_2015_106_MOESM13_ESM.xls]

## Sheet: Supplementary Table S6
	Supplementary Table S6
	Quality control parameters of gene expression arrays are shown.
	All values respect suggestion of Affymetrix quality control (for details see simpleaffy package vignettes).
	Sample Name	average background	scale factor	% of present probes	beta-actin 3'/5' ratio	beta-actin 3'/M ratio
	SaOS-2_day0_rep1	50.4	0.645	47.168	0.115	0.073
	SaOS-2_day0_rep2	49.15	0.692	46.786	0.129	0.119
	SaOS-2_day7_rep1	51.4	0.594	50.696	0.098	0.049
	SaOS-2_day7_rep2	54.16	0.613	50.789	0.096	0.089
	SaOS-2_day14_rep1	47.31	0.767	45.275	0.192	0.143
	SaOS-2_day14_rep2	49.78	0.778	45.107	0.203	0.229
	Sa/CD99_wt22_day0	53.29	0.718	44.71	0.092	0.163
	Sa/CD99_wt36_day0	51.79	0.687	45.24	0.11	0.127
	Sa/CD99_wt22_day7	45.5	0.844	48.36	0.143	0.041
	Sa/CD99_wt36_day7	42.16	0.756	49.262	0.269	0.167
	Sa/CD99_wt22_day14	47.3	0.893	43.524	0.196	0.13
	Sa/CD99_wt36_day14	52.96	0.755	43.62	0.209	0.138
